# Supplementary material for: Identification of flocculant wine yeast strains with improved filtration-related phenotypes through application of high-throughput sedimentation rate assays
Source: Sci Rep. 2020 Feb 17;10:2738. doi: 10.1038/s41598-020-59579-y (PMC7026045; doi:10.1038/s41598-020-59579-y)
Supplement: Supplementary file 2 — Supplementary Table 1. [file 41598_2020_59579_MOESM2_ESM.xlsx]

## Sheet: Table S1
Strain number	Species	Tests
AWRI1001	S. cerevisiae	Single colony screening / Barcoded library
AWRI1017	S. cerevisiae	Single colony screening / Barcoded library
AWRI1077	S. cerevisiae	Barcoded library
AWRI1082	S. cerevisiae	Single colony screening / Barcoded library
AWRI1116	S. cerevisiae	Single colony screening
AWRI1427	S. cerevisiae x S. kudriavzevii	Barcoded library
AWRI1429	S. cerevisiae	Single colony screening / Barcoded library
AWRI1430	S. cerevisiae	Barcoded library
AWRI1432	S. cerevisiae	Single colony screening / Barcoded library
AWRI1436	S. cerevisiae x S. uvarum	Single colony screening / Barcoded library
AWRI1482	S. cerevisiae	Single colony screening / Barcoded library
AWRI1483	S. cerevisiae	Single colony screening / Barcoded library
AWRI1485	S. cerevisiae	Single colony screening / Barcoded library
AWRI1486	S. cerevisiae	Single colony screening / Barcoded library
AWRI1487	S. cerevisiae	Single colony screening / Barcoded library
AWRI1488	S. cerevisiae	Single colony screening / Barcoded library
AWRI1490	S. cerevisiae	Single colony screening / Barcoded library
AWRI1491	S. cerevisiae	Single colony screening / Barcoded library
AWRI1493	S. cerevisiae	Single colony screening / Barcoded library
AWRI1497	S. cerevisiae	Single colony screening / Barcoded library
AWRI1501	S. cerevisiae x S. paradoxus	Single colony screening / Barcoded library
AWRI1502	S. cerevisiae x S. cariocanus	Single colony screening / Barcoded library
AWRI1503	S. cerevisiae x S. kudriavzevii	Single colony screening / Barcoded library
AWRI1504	S. cerevisiae x S. mikatae	Single colony screening / Barcoded library
AWRI1505	S. cerevisiae x S. uvarum	Single colony screening / Barcoded library
AWRI1537	S. cerevisiae	Single colony screening / Barcoded library
AWRI1631	S. cerevisiae	Single colony screening
AWRI1638	S. cerevisiae	Single colony screening / Barcoded library
AWRI1684	S. cerevisiae	Single colony screening
AWRI1686	S. cerevisiae	Single colony screening / Barcoded library
AWRI1688	S. cerevisiae	Single colony screening / Barcoded library
AWRI170	S. cerevisiae	Single colony screening / Barcoded library
AWRI1706	S. cerevisiae	Barcoded library
AWRI1709	S. cerevisiae	Single colony screening / Barcoded library
AWRI1712	S. cerevisiae	Single colony screening / Barcoded library
AWRI1716	S. cerevisiae	Single colony screening / Barcoded library
AWRI1722	S. cerevisiae	Single colony screening / Barcoded library
AWRI1729	S. cerevisiae	Single colony screening / Barcoded library
AWRI1736	S. cerevisiae	Single colony screening / Barcoded library
AWRI1742	S. cerevisiae	Single colony screening / Barcoded library
AWRI1756	S. cerevisiae	Single colony screening / Barcoded library
AWRI1757	S. cerevisiae	Single colony screening / Barcoded library
AWRI1758	S. cerevisiae	Single colony screening / Barcoded library
AWRI1759	S. cerevisiae	Single colony screening / Barcoded library
AWRI1760	S. cerevisiae	Barcoded library
AWRI1776	S. cerevisiae	Single colony screening / Barcoded library
AWRI1778	S. cerevisiae	Single colony screening / Barcoded library
AWRI1781	S. cerevisiae	Single colony screening / Barcoded library
AWRI1787	S. cerevisiae	Single colony screening
AWRI1795	S. cerevisiae	Single colony screening / Barcoded library
AWRI1796	S. cerevisiae x S. paradoxus	Single colony screening / Barcoded library
AWRI1833	S. cerevisiae	Single colony screening / Barcoded library
AWRI1899	S. cerevisiae	Single colony screening
AWRI1910	S. cerevisiae	Single colony screening / Barcoded library
AWRI1918	S. cerevisiae	Single colony screening / Barcoded library
AWRI2013	S. cerevisiae	Single colony screening / Barcoded library
AWRI2077	S. cerevisiae	Single colony screening / Barcoded library
AWRI2078	S. cerevisiae	Single colony screening / Barcoded library
AWRI2079	S. cerevisiae	Single colony screening / Barcoded library
AWRI213	S. cerevisiae	Single colony screening / Barcoded library
AWRI2255	S. cerevisiae	Single colony screening
AWRI2260	S. cerevisiae	Single colony screening / Barcoded library
AWRI228	S. cerevisiae	Single colony screening / Barcoded library
AWRI2308	S. cerevisiae	Barcoded library
AWRI2526	S. cerevisiae x S. mikatae	Single colony screening
AWRI266	S. cerevisiae	Single colony screening / Barcoded library
AWRI2776	S. cerevisiae	Single colony screening / Barcoded library
AWRI2830	S. cerevisiae	Single colony screening
AWRI2832	S. cerevisiae	Single colony screening
AWRI2851	S. cerevisiae	Single colony screening / Barcoded library
AWRI2852	S. cerevisiae	Single colony screening / Barcoded library
AWRI2858	S. cerevisiae	Single colony screening / Barcoded library
AWRI2860	S. cerevisiae	Single colony screening
AWRI2861	S. cerevisiae	Single colony screening / Barcoded library
AWRI2863	S. cerevisiae	Single colony screening / Barcoded library
AWRI2865	S. cerevisiae	Single colony screening
AWRI2866	S. cerevisiae	Barcoded library
AWRI2867	S. cerevisiae	Single colony screening / Barcoded library
AWRI2874	S. cerevisiae	Single colony screening / Barcoded library
AWRI2878	S. cerevisiae	Single colony screening / Barcoded library
AWRI2880	S. cerevisiae	Single colony screening / Barcoded library
AWRI2881	S. cerevisiae	Single colony screening / Barcoded library
AWRI2910	S. cerevisiae	Single colony screening / Barcoded library
AWRI2913	S. cerevisiae	Single colony screening / Barcoded library
AWRI2914	S. cerevisiae	Single colony screening / Barcoded library
AWRI350	S. cerevisiae	Single colony screening
AWRI722	S. cerevisiae	Single colony screening / Barcoded library
AWRI724	S. cerevisiae	Single colony screening / Barcoded library
AWRI735	S. cerevisiae x S. kudriavzevii	Single colony screening / Barcoded library
AWRI739	S. cerevisiae	Single colony screening
AWRI740	S. cerevisiae	Single colony screening / Barcoded library
AWRI763	S. cerevisiae	Single colony screening / Barcoded library
AWRI767	S. cerevisiae x S. kudriavzevii	Barcoded library
AWRI778	S. cerevisiae	Single colony screening / Barcoded library
AWRI793	S. cerevisiae	Single colony screening
AWRI796	S. cerevisiae	Single colony screening / Barcoded library
AWRI81	S. cerevisiae	Single colony screening / Barcoded library
AWRI833	S. cerevisiae	Single colony screening / Barcoded library
AWRI838	S. cerevisiae	Single colony screening / Barcoded library
AWRI896	S. cerevisiae	Single colony screening / Barcoded library
AWRI931	S. cerevisiae	Single colony screening
AWRI934	S. cerevisiae	Single colony screening / Barcoded library
AWRI935	S. cerevisiae	Barcoded library
AWRI947	S. cerevisiae	Single colony screening / Barcoded library
