# Supplementary material for: Identification of flocculant wine yeast strains with improved filtration-related phenotypes through application of high-throughput sedimentation rate assays
Source: Sci Rep. 2020 Feb 17;10:2738. doi: 10.1038/s41598-020-59579-y (PMC7026045; doi:10.1038/s41598-020-59579-y)
Supplement: Supplementary file 3 — Supplementary Table 2 . [file 41598_2020_59579_MOESM3_ESM.xlsx]

## Sheet: Table S2
Comparison	Strain	logFC	logCPM	F	PValue	FDR	sig
T.Co.25vsB.Co.25	AWRI81	0.0890736	10.37	0.135617	0.713428	0.989888	0
T.Co.25vsB.Co.25	AWRI170	0.0736922	11.2077	0.052328	0.819512	0.989888	0
T.Co.25vsB.Co.25	AWRI213	0.103294	9.45006	0.0517362	0.82052	0.989888	0
T.Co.25vsB.Co.25	AWRI228	-0.00987737	15.2435	0.00141088	0.970109	0.989888	0
T.Co.25vsB.Co.25	AWRI266	0.0248001	11.2257	0.00274333	0.95833	0.989888	0
T.Co.25vsB.Co.25	AWRI722	-0.00811483	12.152	0.00107683	0.973885	0.989888	0
T.Co.25vsB.Co.25	AWRI724	0.0769281	11.4184	0.032802	0.856634	0.989888	0
T.Co.25vsB.Co.25	AWRI735	0.144709	14.0363	0.241368	0.624259	0.989888	0
T.Co.25vsB.Co.25	AWRI740	0.0764662	11.0619	0.118286	0.731598	0.989888	0
T.Co.25vsB.Co.25	AWRI763	-0.00630112	12.4507	0.000382363	0.984437	0.989888	0
T.Co.25vsB.Co.25	AWRI767	0.214293	5.13124	0.130679	0.718465	0.989888	0
T.Co.25vsB.Co.25	AWRI778	-0.0518215	12.365	0.0270451	0.869694	0.989888	0
T.Co.25vsB.Co.25	AWRI796	-0.0560067	16.3723	0.0246089	0.875652	0.989888	0
T.Co.25vsB.Co.25	AWRI833	0.15398	10.47	0.164167	0.686188	0.989888	0
T.Co.25vsB.Co.25	AWRI838	-0.0633139	13.1107	0.0408265	0.840269	0.989888	0
T.Co.25vsB.Co.25	AWRI896	0.0259798	12.6499	0.00388754	0.950405	0.989888	0
T.Co.25vsB.Co.25	AWRI934	0.0790071	9.32151	0.0714105	0.789825	0.989888	0
T.Co.25vsB.Co.25	AWRI935	0.0732767	10.2642	0.0290612	0.864972	0.989888	0
T.Co.25vsB.Co.25	AWRI947	-0.01193	13.5261	0.00108196	0.973823	0.989888	0
T.Co.25vsB.Co.25	AWRI1001	-0.153422	15.1533	0.242799	0.623234	0.989888	0
T.Co.25vsB.Co.25	AWRI1017	-0.0694685	12.7788	0.057567	0.810857	0.989888	0
T.Co.25vsB.Co.25	AWRI1077	0.0577581	5.77288	0.0132748	0.908496	0.989888	0
T.Co.25vsB.Co.25	AWRI1082	0.0370468	14.5439	0.00870048	0.925865	0.989888	0
T.Co.25vsB.Co.25	AWRI1427	-0.0425869	10.78	0.00618872	0.937449	0.989888	0
T.Co.25vsB.Co.25	AWRI1429	-0.0413931	13.2536	0.0157791	0.90028	0.989888	0
T.Co.25vsB.Co.25	AWRI1432	-0.068606	11.5688	0.081918	0.775286	0.989888	0
T.Co.25vsB.Co.25	AWRI1436	-0.0432693	12.4927	0.00915979	0.923939	0.989888	0
T.Co.25vsB.Co.25	AWRI1482	-0.0117636	12.0822	0.00144027	0.9698	0.989888	0
T.Co.25vsB.Co.25	AWRI1483	-0.0983961	15.5295	0.11331	0.737088	0.989888	0
T.Co.25vsB.Co.25	AWRI1485	-0.0704485	13.5653	0.0470948	0.828625	0.989888	0
T.Co.25vsB.Co.25	AWRI1486	-0.04063	13.1276	0.0271177	0.869521	0.989888	0
T.Co.25vsB.Co.25	AWRI1487	-0.0145679	13.9378	0.00291217	0.957067	0.989888	0
T.Co.25vsB.Co.25	AWRI1488	-0.090147	14.6326	0.0894003	0.76554	0.989888	0
T.Co.25vsB.Co.25	AWRI1490	0.0187712	14.8963	0.0030418	0.956123	0.989888	0
T.Co.25vsB.Co.25	AWRI1491	0.0369018	9.82425	0.0105288	0.918472	0.989888	0
T.Co.25vsB.Co.25	AWRI1493	-0.0646275	12.6658	0.0391766	0.843487	0.989888	0
T.Co.25vsB.Co.25	AWRI1497	-0.174691	14.3015	0.842105	0.360926	0.989888	0
T.Co.25vsB.Co.25	AWRI1502	-0.120037	14.4267	0.0950353	0.758493	0.989888	0
T.Co.25vsB.Co.25	AWRI1503	-0.0945297	12.8806	0.0814758	0.775877	0.989888	0
T.Co.25vsB.Co.25	AWRI1504	-0.149977	14.8672	0.230739	0.631989	0.989888	0
T.Co.25vsB.Co.25	AWRI1505	-0.0350079	10.7355	0.0237701	0.877771	0.989888	0
T.Co.25vsB.Co.25	AWRI1537	-0.0833771	12.8057	0.0747011	0.785155	0.989888	0
T.Co.25vsB.Co.25	AWRI1638	0.175553	8.71814	0.304842	0.582051	0.989888	0
T.Co.25vsB.Co.25	AWRI1686	0.0897541	7.53825	0.0304016	0.861924	0.989888	0
T.Co.25vsB.Co.25	AWRI1688	0.117044	10.8188	0.21196	0.6462	0.989888	0
T.Co.25vsB.Co.25	AWRI1706	-0.0162463	15.0309	0.00350813	0.952883	0.989888	0
T.Co.25vsB.Co.25	AWRI1709	-0.0511389	10.9826	0.0458837	0.830808	0.989888	0
T.Co.25vsB.Co.25	AWRI1712	-0.021768	15.6016	0.00724045	0.932353	0.989888	0
T.Co.25vsB.Co.25	AWRI1716	0.134673	8.41428	0.203649	0.652735	0.989888	0
T.Co.25vsB.Co.25	AWRI1722	0.0964241	11.3098	0.0688069	0.793603	0.989888	0
T.Co.25vsB.Co.25	AWRI1729	0.03057	13.3703	0.0127013	0.910487	0.989888	0
T.Co.25vsB.Co.25	AWRI1736	0.0742772	10.2771	0.1118	0.73878	0.989888	0
T.Co.25vsB.Co.25	AWRI1742	-0.0171662	12.1295	0.00264674	0.959069	0.989888	0
T.Co.25vsB.Co.25	AWRI1756	-0.0562811	14.3646	0.0748481	0.784949	0.989888	0
T.Co.25vsB.Co.25	AWRI1757	0.157931	11.7459	0.144967	0.704176	0.989888	0
T.Co.25vsB.Co.25	AWRI1758	0.0876773	14.4318	0.0378149	0.846198	0.989888	0
T.Co.25vsB.Co.25	AWRI1759	0.150469	9.49976	0.382241	0.537763	0.989888	0
T.Co.25vsB.Co.25	AWRI1760	0.0210427	12.1428	0.00322527	0.954821	0.989888	0
T.Co.25vsB.Co.25	AWRI1776	0.0353049	9.8793	0.0303645	0.862006	0.989888	0
T.Co.25vsB.Co.25	AWRI1778	0.0391202	13.3671	0.0102292	0.919636	0.989888	0
T.Co.25vsB.Co.25	AWRI1781	0.0221174	13.099	0.00549942	0.941028	0.989888	0
T.Co.25vsB.Co.25	AWRI1795	-0.143748	15.1434	0.235458	0.62853	0.989888	0
T.Co.25vsB.Co.25	AWRI1796	-0.159808	14.1372	0.34816	0.556441	0.989888	0
T.Co.25vsB.Co.25	AWRI1833	0.0959248	9.21976	0.157531	0.692256	0.989888	0
T.Co.25vsB.Co.25	AWRI1910	0.0396006	13.4165	0.0067686	0.93459	0.989888	0
T.Co.25vsB.Co.25	AWRI1918	0.0639003	10.3045	0.0512877	0.821284	0.989888	0
T.Co.25vsB.Co.25	AWRI2013	0.0664853	10.3481	0.0662265	0.797423	0.989888	0
T.Co.25vsB.Co.25	AWRI2077	-0.070707	6.4263	0.0391951	0.84345	0.989888	0
T.Co.25vsB.Co.25	AWRI2078	-0.138604	14.6202	0.285138	0.594497	0.989888	0
T.Co.25vsB.Co.25	AWRI2079	-0.0489692	10.4055	0.0341803	0.853685	0.989888	0
T.Co.25vsB.Co.25	AWRI2260	-0.18005	14.2114	0.308057	0.580071	0.989888	0
T.Co.25vsB.Co.25	AWRI2308	-0.0577407	13.3661	0.0541321	0.816482	0.989888	0
T.Co.25vsB.Co.25	AWRI2776	-0.11948	14.5511	0.13433	0.714731	0.989888	0
T.Co.25vsB.Co.25	AWRI2851	-0.0702606	13.1416	0.0519844	0.820095	0.989888	0
T.Co.25vsB.Co.25	AWRI2852	0.0181692	11.382	0.00269887	0.958668	0.989888	0
T.Co.25vsB.Co.25	AWRI2858	-0.0965994	14.3654	0.158639	0.691232	0.989888	0
T.Co.25vsB.Co.25	AWRI2861	-0.196491	12.8786	0.209497	0.648125	0.989888	0
T.Co.25vsB.Co.25	AWRI2863	0.00652325	14.0561	0.000161422	0.989888	0.989888	0
T.Co.25vsB.Co.25	AWRI2866	0.0495625	10.5601	0.0145799	0.904126	0.989888	0
T.Co.25vsB.Co.25	AWRI2867	-0.0769106	12.6371	0.115232	0.734952	0.989888	0
T.Co.25vsB.Co.25	AWRI2874	0.0512818	12.3305	0.0149649	0.902875	0.989888	0
T.Co.25vsB.Co.25	AWRI2878	-0.0848201	13.464	0.0595686	0.807662	0.989888	0
T.Co.25vsB.Co.25	AWRI2880	-0.0880797	14.4136	0.0633481	0.801779	0.989888	0
T.Co.25vsB.Co.25	AWRI2881	0.0217494	12.9519	0.00538207	0.941659	0.989888	0
T.Co.25vsB.Co.25	AWRI2910	-0.122096	14.7454	0.271798	0.60324	0.989888	0
T.Co.25vsB.Co.25	AWRI2913	0.0463081	12.4338	0.0117966	0.913721	0.989888	0
T.Co.25vsB.Co.25	AWRI2914	-0.0226066	13.8999	0.00388257	0.950436	0.989888	0
T.Co.50vsB.Co.50	AWRI81	-0.206961	10.37	0.635079	0.42732	0.955509	0
T.Co.50vsB.Co.50	AWRI170	-0.185106	11.2077	0.294235	0.588684	0.955509	0
T.Co.50vsB.Co.50	AWRI213	0.107615	9.45006	0.0467257	0.829289	0.955509	0
T.Co.50vsB.Co.50	AWRI228	-0.0438746	15.2435	0.0275492	0.868496	0.955509	0
T.Co.50vsB.Co.50	AWRI266	0.591551	11.2257	1.35957	0.246303	0.955509	0
T.Co.50vsB.Co.50	AWRI722	0.0271388	12.152	0.0112748	0.915642	0.95734	0
T.Co.50vsB.Co.50	AWRI724	0.267978	11.4184	0.343036	0.559362	0.955509	0
T.Co.50vsB.Co.50	AWRI735	0.0986915	14.0363	0.108879	0.74209	0.955509	0
T.Co.50vsB.Co.50	AWRI740	0.162335	11.0619	0.492608	0.48434	0.955509	0
T.Co.50vsB.Co.50	AWRI763	-0.0767375	12.4507	0.0532781	0.817909	0.955509	0
T.Co.50vsB.Co.50	AWRI767	-0.228304	5.13124	0.119393	0.730394	0.955509	0
T.Co.50vsB.Co.50	AWRI778	-0.166218	12.365	0.263259	0.608982	0.955509	0
T.Co.50vsB.Co.50	AWRI796	-0.126151	16.3723	0.123986	0.72547	0.955509	0
T.Co.50vsB.Co.50	AWRI833	0.241894	10.47	0.358484	0.550662	0.955509	0
T.Co.50vsB.Co.50	AWRI838	-0.20735	13.1107	0.414419	0.521157	0.955509	0
T.Co.50vsB.Co.50	AWRI896	0.267112	12.6499	0.378459	0.539785	0.955509	0
T.Co.50vsB.Co.50	AWRI934	-0.198033	9.32151	0.34152	0.560223	0.955509	0
T.Co.50vsB.Co.50	AWRI935	0.47961	10.2642	1.0286	0.312862	0.955509	0
T.Co.50vsB.Co.50	AWRI947	-0.0952804	13.5261	0.065767	0.798112	0.955509	0
T.Co.50vsB.Co.50	AWRI1001	-0.0723781	15.1533	0.0535478	0.817457	0.955509	0
T.Co.50vsB.Co.50	AWRI1017	-0.068818	12.7788	0.0545815	0.815736	0.955509	0
T.Co.50vsB.Co.50	AWRI1077	0.254391	5.77288	0.19921	0.65629	0.955509	0
T.Co.50vsB.Co.50	AWRI1082	-0.13356	14.5439	0.110603	0.740134	0.955509	0
T.Co.50vsB.Co.50	AWRI1427	0.413588	10.78	0.509489	0.476973	0.955509	0
T.Co.50vsB.Co.50	AWRI1429	0.521505	13.2536	2.42472	0.122484	0.853769	0
T.Co.50vsB.Co.50	AWRI1432	-0.292877	11.5688	1.3027	0.256351	0.955509	0
T.Co.50vsB.Co.50	AWRI1436	0.522554	12.4927	1.23226	0.269551	0.955509	0
T.Co.50vsB.Co.50	AWRI1482	-0.0609455	12.0822	0.0349185	0.852132	0.955509	0
T.Co.50vsB.Co.50	AWRI1483	-0.274475	15.5295	0.871975	0.35258	0.955509	0
T.Co.50vsB.Co.50	AWRI1485	-0.555324	13.5653	2.8271	0.095697	0.853769	0
T.Co.50vsB.Co.50	AWRI1486	-0.100232	13.1276	0.157689	0.69211	0.955509	0
T.Co.50vsB.Co.50	AWRI1487	-0.0887824	13.9378	0.105181	0.746353	0.955509	0
T.Co.50vsB.Co.50	AWRI1488	-0.255565	14.6326	0.706299	0.40261	0.955509	0
T.Co.50vsB.Co.50	AWRI1490	-0.297374	14.8963	0.75181	0.387909	0.955509	0
T.Co.50vsB.Co.50	AWRI1491	-0.0335324	9.82425	0.00661566	0.935332	0.95734	0
T.Co.50vsB.Co.50	AWRI1493	0.932137	12.6658	7.68561	0.00660084	0.574273	0
T.Co.50vsB.Co.50	AWRI1497	-0.297306	14.3015	2.38507	0.125548	0.853769	0
T.Co.50vsB.Co.50	AWRI1502	0.220787	14.4267	0.31698	0.574651	0.955509	0
T.Co.50vsB.Co.50	AWRI1503	0.083209	12.8806	0.0607404	0.805817	0.955509	0
T.Co.50vsB.Co.50	AWRI1504	-0.188003	14.8672	0.357396	0.55126	0.955509	0
T.Co.50vsB.Co.50	AWRI1505	0.0351436	10.7355	0.0218932	0.882659	0.955509	0
T.Co.50vsB.Co.50	AWRI1537	-0.0875923	12.8057	0.0801485	0.777661	0.955509	0
T.Co.50vsB.Co.50	AWRI1638	-0.425721	8.71814	1.47655	0.227076	0.955509	0
T.Co.50vsB.Co.50	AWRI1686	-0.0984224	7.53825	0.0297745	0.863341	0.955509	0
T.Co.50vsB.Co.50	AWRI1688	0.169257	10.8188	0.361609	0.548927	0.955509	0
T.Co.50vsB.Co.50	AWRI1706	0.131821	15.0309	0.228284	0.633806	0.955509	0
T.Co.50vsB.Co.50	AWRI1709	0.281759	10.9826	1.24787	0.266542	0.955509	0
T.Co.50vsB.Co.50	AWRI1712	0.0548941	15.6016	0.0456399	0.831251	0.955509	0
T.Co.50vsB.Co.50	AWRI1716	-0.0579719	8.41428	0.0295856	0.863769	0.955509	0
T.Co.50vsB.Co.50	AWRI1722	0.586479	11.3098	2.35947	0.127575	0.853769	0
T.Co.50vsB.Co.50	AWRI1729	-0.315954	13.3703	1.28101	0.260323	0.955509	0
T.Co.50vsB.Co.50	AWRI1736	-0.193771	10.2771	0.660499	0.418247	0.955509	0
T.Co.50vsB.Co.50	AWRI1742	0.151264	12.1295	0.188844	0.664784	0.955509	0
T.Co.50vsB.Co.50	AWRI1756	-0.325155	14.3646	2.4515	0.120461	0.853769	0
T.Co.50vsB.Co.50	AWRI1757	0.0904263	11.7459	0.0419339	0.83815	0.955509	0
T.Co.50vsB.Co.50	AWRI1758	0.0264358	14.4318	0.00337807	0.953765	0.964855	0
T.Co.50vsB.Co.50	AWRI1759	-0.0227493	9.49976	0.0073519	0.931836	0.95734	0
T.Co.50vsB.Co.50	AWRI1760	0.415023	12.1428	1.15572	0.284852	0.955509	0
T.Co.50vsB.Co.50	AWRI1776	-0.388734	9.8793	3.23079	0.0751784	0.853769	0
T.Co.50vsB.Co.50	AWRI1778	0.91704	13.3671	5.3557	0.0226378	0.853769	0
T.Co.50vsB.Co.50	AWRI1781	0.0116802	13.099	0.00146795	0.969511	0.969511	0
T.Co.50vsB.Co.50	AWRI1795	-0.356587	15.1434	1.43031	0.234443	0.955509	0
T.Co.50vsB.Co.50	AWRI1796	-0.23271	14.1372	0.719663	0.39821	0.955509	0
T.Co.50vsB.Co.50	AWRI1833	-0.163972	9.21976	0.381785	0.538005	0.955509	0
T.Co.50vsB.Co.50	AWRI1910	0.522396	13.4165	1.15354	0.285316	0.955509	0
T.Co.50vsB.Co.50	AWRI1918	0.0969453	10.3045	0.0998771	0.752613	0.955509	0
T.Co.50vsB.Co.50	AWRI2013	-0.217339	10.3481	0.611683	0.435938	0.955509	0
T.Co.50vsB.Co.50	AWRI2077	-0.619157	6.4263	2.37625	0.126241	0.853769	0
T.Co.50vsB.Co.50	AWRI2078	-0.184188	14.6202	0.493699	0.483857	0.955509	0
T.Co.50vsB.Co.50	AWRI2079	0.164315	10.4055	0.329047	0.567463	0.955509	0
T.Co.50vsB.Co.50	AWRI2260	-0.199437	14.2114	0.368507	0.545147	0.955509	0
T.Co.50vsB.Co.50	AWRI2308	-0.345018	13.3661	1.87882	0.17343	0.955509	0
T.Co.50vsB.Co.50	AWRI2776	-0.0915545	14.5511	0.0778329	0.780812	0.955509	0
T.Co.50vsB.Co.50	AWRI2851	-0.262807	13.1416	0.709469	0.40156	0.955509	0
T.Co.50vsB.Co.50	AWRI2852	-0.189102	11.382	0.253693	0.615556	0.955509	0
T.Co.50vsB.Co.50	AWRI2858	-0.117251	14.3654	0.228758	0.633454	0.955509	0
T.Co.50vsB.Co.50	AWRI2861	-0.685415	12.8786	2.37909	0.126033	0.853769	0
T.Co.50vsB.Co.50	AWRI2863	0.887286	14.0561	2.83161	0.095452	0.853769	0
T.Co.50vsB.Co.50	AWRI2866	0.388854	10.5601	0.732524	0.394051	0.955509	0
T.Co.50vsB.Co.50	AWRI2867	-0.334776	12.6371	2.07611	0.152635	0.94852	0
T.Co.50vsB.Co.50	AWRI2874	-0.0492844	12.3305	0.0128278	0.910045	0.95734	0
T.Co.50vsB.Co.50	AWRI2878	0.137137	13.464	0.152251	0.697194	0.955509	0
T.Co.50vsB.Co.50	AWRI2880	0.559431	14.4136	2.52154	0.115351	0.853769	0
T.Co.50vsB.Co.50	AWRI2881	0.523574	12.9519	2.99598	0.0864478	0.853769	0
T.Co.50vsB.Co.50	AWRI2910	-0.0328146	14.7454	0.0193591	0.889612	0.955509	0
T.Co.50vsB.Co.50	AWRI2913	0.304739	12.4338	0.467009	0.495899	0.955509	0
T.Co.50vsB.Co.50	AWRI2914	0.156377	13.8999	0.180496	0.671829	0.955509	0
T.Co.75vsB.Co.75	AWRI81	0.0197401	10.37	0.00666161	0.935107	0.963233	0
T.Co.75vsB.Co.75	AWRI170	0.134356	11.2077	0.173724	0.677685	0.955075	0
T.Co.75vsB.Co.75	AWRI213	0.115243	9.45006	0.0640936	0.800643	0.955075	0
T.Co.75vsB.Co.75	AWRI228	0.110251	15.2435	0.175767	0.675904	0.955075	0
T.Co.75vsB.Co.75	AWRI266	0.111067	11.2257	0.0547885	0.815395	0.955075	0
T.Co.75vsB.Co.75	AWRI722	0.0418655	12.152	0.0286546	0.865909	0.955075	0
T.Co.75vsB.Co.75	AWRI724	-0.0187613	11.4184	0.00194751	0.964886	0.976105	0
T.Co.75vsB.Co.75	AWRI735	0.057522	14.0363	0.0381641	0.845496	0.955075	0
T.Co.75vsB.Co.75	AWRI740	0.065944	11.0619	0.0878529	0.767518	0.955075	0
T.Co.75vsB.Co.75	AWRI763	-0.0280728	12.4507	0.00758214	0.93078	0.963233	0
T.Co.75vsB.Co.75	AWRI767	0.801898	5.13124	1.77518	0.185665	0.955075	0
T.Co.75vsB.Co.75	AWRI778	0.208733	12.365	0.437918	0.509598	0.955075	0
T.Co.75vsB.Co.75	AWRI796	-0.18532	16.3723	0.269268	0.604935	0.955075	0
T.Co.75vsB.Co.75	AWRI833	-0.0312874	10.47	0.00674281	0.934715	0.963233	0
T.Co.75vsB.Co.75	AWRI838	-0.242322	13.1107	0.59739	0.441335	0.955075	0
T.Co.75vsB.Co.75	AWRI896	0.0827323	12.6499	0.0393705	0.843107	0.955075	0
T.Co.75vsB.Co.75	AWRI934	-0.187534	9.32151	0.402412	0.527244	0.955075	0
T.Co.75vsB.Co.75	AWRI935	0.735593	10.2642	2.85687	0.0940058	0.955075	0
T.Co.75vsB.Co.75	AWRI947	-0.46042	13.5261	1.60562	0.207952	0.955075	0
T.Co.75vsB.Co.75	AWRI1001	-0.161574	15.1533	0.269262	0.604934	0.955075	0
T.Co.75vsB.Co.75	AWRI1017	-0.30727	12.7788	1.12418	0.291486	0.955075	0
T.Co.75vsB.Co.75	AWRI1077	0.231628	5.77288	0.211576	0.646499	0.955075	0
T.Co.75vsB.Co.75	AWRI1082	-0.202116	14.5439	0.258845	0.612002	0.955075	0
T.Co.75vsB.Co.75	AWRI1427	0.930057	10.78	2.87065	0.0932273	0.955075	0
T.Co.75vsB.Co.75	AWRI1429	0.0633855	13.2536	0.0369992	0.847843	0.955075	0
T.Co.75vsB.Co.75	AWRI1432	0.171609	11.5688	0.512666	0.475597	0.955075	0
T.Co.75vsB.Co.75	AWRI1436	-0.332723	12.4927	0.539402	0.464348	0.955075	0
T.Co.75vsB.Co.75	AWRI1482	0.133031	12.0822	0.183767	0.669046	0.955075	0
T.Co.75vsB.Co.75	AWRI1483	-0.161128	15.5295	0.30375	0.582728	0.955075	0
T.Co.75vsB.Co.75	AWRI1485	-0.171521	13.5653	0.279032	0.598466	0.955075	0
T.Co.75vsB.Co.75	AWRI1486	0.0895649	13.1276	0.131865	0.717246	0.955075	0
T.Co.75vsB.Co.75	AWRI1487	-0.14712	13.9378	0.296864	0.587026	0.955075	0
T.Co.75vsB.Co.75	AWRI1488	-0.27201	14.6326	0.813058	0.369309	0.955075	0
T.Co.75vsB.Co.75	AWRI1490	-0.301161	14.8963	0.781549	0.378716	0.955075	0
T.Co.75vsB.Co.75	AWRI1491	-0.0554443	9.82425	0.023557	0.878318	0.955075	0
T.Co.75vsB.Co.75	AWRI1493	0.368054	12.6658	1.26504	0.263298	0.955075	0
T.Co.75vsB.Co.75	AWRI1497	-0.141062	14.3015	0.54927	0.460292	0.955075	0
T.Co.75vsB.Co.75	AWRI1502	-0.0740354	14.4267	0.0361575	0.849564	0.955075	0
T.Co.75vsB.Co.75	AWRI1503	-0.206927	12.8806	0.390057	0.533642	0.955075	0
T.Co.75vsB.Co.75	AWRI1504	-0.37634	14.8672	1.44939	0.231369	0.955075	0
T.Co.75vsB.Co.75	AWRI1505	0.0869757	10.7355	0.146798	0.702399	0.955075	0
T.Co.75vsB.Co.75	AWRI1537	-0.0552579	12.8057	0.0327976	0.856642	0.955075	0
T.Co.75vsB.Co.75	AWRI1638	-0.0467295	8.71814	0.0217844	0.882949	0.955075	0
T.Co.75vsB.Co.75	AWRI1686	1.15521	7.53825	5.04299	0.0268596	0.389464	0
T.Co.75vsB.Co.75	AWRI1688	0.0723321	10.8188	0.080846	0.776722	0.955075	0
T.Co.75vsB.Co.75	AWRI1706	-0.107354	15.0309	0.153142	0.696354	0.955075	0
T.Co.75vsB.Co.75	AWRI1709	0.035425	10.9826	0.0220044	0.882364	0.955075	0
T.Co.75vsB.Co.75	AWRI1712	-0.174844	15.6016	0.466851	0.495964	0.955075	0
T.Co.75vsB.Co.75	AWRI1716	-0.121257	8.41428	0.162982	0.687257	0.955075	0
T.Co.75vsB.Co.75	AWRI1722	-0.145276	11.3098	0.155445	0.694196	0.955075	0
T.Co.75vsB.Co.75	AWRI1729	0.335907	13.3703	1.5299	0.218922	0.955075	0
T.Co.75vsB.Co.75	AWRI1736	0.0835808	10.2771	0.141492	0.707572	0.955075	0
T.Co.75vsB.Co.75	AWRI1742	0.399142	12.1295	1.42334	0.235579	0.955075	0
T.Co.75vsB.Co.75	AWRI1756	-0.257927	14.3646	1.56999	0.213028	0.955075	0
T.Co.75vsB.Co.75	AWRI1757	0.283618	11.7459	0.465201	0.496733	0.955075	0
T.Co.75vsB.Co.75	AWRI1758	1.18543	14.4318	6.72731	0.0108754	0.236539	0
T.Co.75vsB.Co.75	AWRI1759	0.713054	9.49976	8.48928	0.00437688	0.190394	0
T.Co.75vsB.Co.75	AWRI1760	0.111766	12.1428	0.0908171	0.763745	0.955075	0
T.Co.75vsB.Co.75	AWRI1776	0.151827	9.8793	0.560834	0.455621	0.955075	0
T.Co.75vsB.Co.75	AWRI1778	0.357668	13.3671	0.852237	0.358076	0.955075	0
T.Co.75vsB.Co.75	AWRI1781	0.816559	13.099	7.39237	0.00768074	0.222741	0
T.Co.75vsB.Co.75	AWRI1795	-0.0636686	15.1434	0.0462052	0.830226	0.955075	0
T.Co.75vsB.Co.75	AWRI1796	-0.0632405	14.1372	0.0545409	0.815803	0.955075	0
T.Co.75vsB.Co.75	AWRI1833	-0.372184	9.21976	2.35191	0.128177	0.955075	0
T.Co.75vsB.Co.75	AWRI1910	0.326869	13.4165	0.460247	0.499029	0.955075	0
T.Co.75vsB.Co.75	AWRI1918	-0.00713534	10.3045	0.000636758	0.979917	0.979917	0
T.Co.75vsB.Co.75	AWRI2013	-0.181935	10.3481	0.494572	0.483472	0.955075	0
T.Co.75vsB.Co.75	AWRI2077	-0.0261871	6.4263	0.00548784	0.94109	0.963233	0
T.Co.75vsB.Co.75	AWRI2078	-0.157346	14.6202	0.367442	0.545727	0.955075	0
T.Co.75vsB.Co.75	AWRI2079	0.601313	10.4055	5.10235	0.0259876	0.389464	0
T.Co.75vsB.Co.75	AWRI2260	-0.0595478	14.2114	0.0337111	0.854682	0.955075	0
T.Co.75vsB.Co.75	AWRI2308	0.373773	13.3661	2.26158	0.13566	0.955075	0
T.Co.75vsB.Co.75	AWRI2776	0.226343	14.5511	0.481523	0.489286	0.955075	0
T.Co.75vsB.Co.75	AWRI2851	-0.247963	13.1416	0.646718	0.42313	0.955075	0
T.Co.75vsB.Co.75	AWRI2852	0.212068	11.382	0.365998	0.546516	0.955075	0
T.Co.75vsB.Co.75	AWRI2858	-0.27334	14.3654	1.2686	0.26263	0.955075	0
T.Co.75vsB.Co.75	AWRI2861	-0.359252	12.8786	0.700117	0.40468	0.955075	0
T.Co.75vsB.Co.75	AWRI2863	-0.157795	14.0561	0.0943971	0.75928	0.955075	0
T.Co.75vsB.Co.75	AWRI2866	0.0672011	10.5601	0.0267879	0.870311	0.955075	0
T.Co.75vsB.Co.75	AWRI2867	-0.201139	12.6371	0.787543	0.376899	0.955075	0
T.Co.75vsB.Co.75	AWRI2874	0.216686	12.3305	0.266403	0.60686	0.955075	0
T.Co.75vsB.Co.75	AWRI2878	-0.245776	13.464	0.499592	0.481266	0.955075	0
T.Co.75vsB.Co.75	AWRI2880	0.0892196	14.4136	0.0649953	0.799274	0.955075	0
T.Co.75vsB.Co.75	AWRI2881	0.895601	12.9519	8.97772	0.00341975	0.190394	0
T.Co.75vsB.Co.75	AWRI2910	-0.032703	14.7454	0.019502	0.889208	0.955075	0
T.Co.75vsB.Co.75	AWRI2913	0.401737	12.4338	0.883341	0.349485	0.955075	0
T.Co.75vsB.Co.75	AWRI2914	-0.232394	13.8999	0.409774	0.523498	0.955075	0
T.Co.100vsB.Co.100	AWRI81	0.18581	10.37	0.590172	0.4441	0.643944	0
T.Co.100vsB.Co.100	AWRI170	0.324514	11.2077	1.01273	0.316593	0.540127	0
T.Co.100vsB.Co.100	AWRI213	-0.0436194	9.45006	0.00928686	0.923415	0.964796	0
T.Co.100vsB.Co.100	AWRI228	0.15971	15.2435	0.368715	0.545034	0.712301	0
T.Co.100vsB.Co.100	AWRI266	1.54223	11.2257	10.1571	0.00190288	0.0331102	1
T.Co.100vsB.Co.100	AWRI722	-0.304577	12.152	1.51212	0.2216	0.419112	0
T.Co.100vsB.Co.100	AWRI724	0.890968	11.4184	4.33661	0.0397763	0.150458	0
T.Co.100vsB.Co.100	AWRI735	0.236916	14.0363	0.64653	0.423197	0.634795	0
T.Co.100vsB.Co.100	AWRI740	-0.0963412	11.0619	0.187419	0.665973	0.772529	0
T.Co.100vsB.Co.100	AWRI763	-0.965106	12.4507	8.80547	0.00372979	0.0540819	0
T.Co.100vsB.Co.100	AWRI767	1.36503	5.13124	5.50334	0.0208835	0.128195	0
T.Co.100vsB.Co.100	AWRI778	-0.0535243	12.365	0.0288262	0.865512	0.929624	0
T.Co.100vsB.Co.100	AWRI796	-0.636182	16.3723	3.15012	0.0788726	0.254145	0
T.Co.100vsB.Co.100	AWRI833	0.636305	10.47	2.78108	0.0984188	0.289541	0
T.Co.100vsB.Co.100	AWRI838	-0.823705	13.1107	6.82081	0.0103473	0.100024	0
T.Co.100vsB.Co.100	AWRI896	1.05714	12.6499	6.29896	0.0136365	0.107852	0
T.Co.100vsB.Co.100	AWRI934	-0.429738	9.32151	2.10282	0.150048	0.348708	0
T.Co.100vsB.Co.100	AWRI935	1.45647	10.2642	11.0089	0.00125355	0.0272646	1
T.Co.100vsB.Co.100	AWRI947	-0.829954	13.5261	5.16958	0.0250496	0.128195	0
T.Co.100vsB.Co.100	AWRI1001	-0.200875	15.1533	0.416014	0.520358	0.707362	0
T.Co.100vsB.Co.100	AWRI1017	-0.702134	12.7788	5.82272	0.0175765	0.117627	0
T.Co.100vsB.Co.100	AWRI1077	0.915207	5.77288	3.29374	0.0724369	0.25208	0
T.Co.100vsB.Co.100	AWRI1082	-0.188543	14.5439	0.225165	0.636136	0.768665	0
T.Co.100vsB.Co.100	AWRI1427	1.20108	10.78	4.77326	0.03117	0.132253	0
T.Co.100vsB.Co.100	AWRI1429	0.163488	13.2536	0.246097	0.620887	0.760806	0
T.Co.100vsB.Co.100	AWRI1432	0.144251	11.5688	0.362286	0.548554	0.712301	0
T.Co.100vsB.Co.100	AWRI1436	0.983929	12.4927	4.64651	0.0334433	0.132253	0
T.Co.100vsB.Co.100	AWRI1482	-0.422362	12.0822	1.84858	0.176899	0.384756	0
T.Co.100vsB.Co.100	AWRI1483	-0.436993	15.5295	2.22677	0.138675	0.335131	0
T.Co.100vsB.Co.100	AWRI1485	-0.389241	13.5653	1.43336	0.233948	0.433053	0
T.Co.100vsB.Co.100	AWRI1486	-0.062969	13.1276	0.0651874	0.798983	0.903578	0
T.Co.100vsB.Co.100	AWRI1487	-0.357682	13.9378	1.75129	0.188627	0.400256	0
T.Co.100vsB.Co.100	AWRI1488	-0.501832	14.6326	2.75718	0.0998417	0.289541	0
T.Co.100vsB.Co.100	AWRI1490	-0.0819924	14.8963	0.0580357	0.810104	0.903578	0
T.Co.100vsB.Co.100	AWRI1491	0.553676	9.82425	2.35134	0.128238	0.327989	0
T.Co.100vsB.Co.100	AWRI1493	0.456875	12.6658	1.94764	0.165825	0.369917	0
T.Co.100vsB.Co.100	AWRI1497	-0.0826746	14.3015	0.188689	0.664913	0.772529	0
T.Co.100vsB.Co.100	AWRI1502	-0.62707	14.4267	2.57411	0.111684	0.303499	0
T.Co.100vsB.Co.100	AWRI1503	0.0238999	12.8806	0.00520643	0.942617	0.964796	0
T.Co.100vsB.Co.100	AWRI1504	-0.293549	14.8672	0.882722	0.349642	0.550279	0
T.Co.100vsB.Co.100	AWRI1505	0.116118	10.7355	0.261666	0.610066	0.758225	0
T.Co.100vsB.Co.100	AWRI1537	-0.132648	12.8057	0.188938	0.664706	0.772529	0
T.Co.100vsB.Co.100	AWRI1638	-0.167714	8.71814	0.280275	0.597653	0.757925	0
T.Co.100vsB.Co.100	AWRI1686	1.99789	7.53825	14.573	0.000230362	0.00668051	1
T.Co.100vsB.Co.100	AWRI1688	-0.133362	10.8188	0.275006	0.601113	0.757925	0
T.Co.100vsB.Co.100	AWRI1706	-0.04876	15.0309	0.0316018	0.859252	0.929624	0
T.Co.100vsB.Co.100	AWRI1709	0.300609	10.9826	1.5819	0.211314	0.417825	0
T.Co.100vsB.Co.100	AWRI1712	-0.251021	15.6016	0.961701	0.329043	0.540127	0
T.Co.100vsB.Co.100	AWRI1716	-0.00829323	8.41428	0.000765953	0.977974	0.989346	0
T.Co.100vsB.Co.100	AWRI1722	-0.0784089	11.3098	0.0454009	0.831688	0.915909	0
T.Co.100vsB.Co.100	AWRI1729	-0.0217791	13.3703	0.00644649	0.936161	0.964796	0
T.Co.100vsB.Co.100	AWRI1736	0.495595	10.2771	4.94756	0.0282965	0.132253	0
T.Co.100vsB.Co.100	AWRI1742	0.311016	12.1295	0.86609	0.354203	0.550279	0
T.Co.100vsB.Co.100	AWRI1756	-0.500453	14.3646	5.88941	0.0169581	0.117627	0
T.Co.100vsB.Co.100	AWRI1757	0.908254	11.7459	4.72003	0.032104	0.132253	0
T.Co.100vsB.Co.100	AWRI1758	2.42928	14.4318	26.15	1.46372e-06	0.000127343	1
T.Co.100vsB.Co.100	AWRI1759	1.09165	9.49976	19.7367	2.23166e-05	0.00097077	1
T.Co.100vsB.Co.100	AWRI1760	0.943397	12.1428	6.37061	0.01312	0.107852	0
T.Co.100vsB.Co.100	AWRI1776	-0.239374	9.8793	1.39195	0.240777	0.436409	0
T.Co.100vsB.Co.100	AWRI1778	0.672525	13.3671	2.99577	0.0864741	0.268688	0
T.Co.100vsB.Co.100	AWRI1781	0.484218	13.099	2.62284	0.108375	0.303499	0
T.Co.100vsB.Co.100	AWRI1795	-0.196038	15.1434	0.437702	0.509702	0.707362	0
T.Co.100vsB.Co.100	AWRI1796	-0.200667	14.1372	0.548671	0.460536	0.656831	0
T.Co.100vsB.Co.100	AWRI1833	0.240673	9.21976	0.98921	0.322252	0.540127	0
T.Co.100vsB.Co.100	AWRI1910	1.06483	13.4165	4.78747	0.0309256	0.132253	0
T.Co.100vsB.Co.100	AWRI1918	0.65444	10.3045	5.32906	0.0229584	0.128195	0
T.Co.100vsB.Co.100	AWRI2013	0.338337	10.3481	1.70923	0.193978	0.401812	0
T.Co.100vsB.Co.100	AWRI2077	-0.22466	6.4263	0.392863	0.532177	0.712298	0
T.Co.100vsB.Co.100	AWRI2078	-0.323265	14.6202	1.5485	0.216165	0.417918	0
T.Co.100vsB.Co.100	AWRI2079	-0.0301966	10.4055	0.0129658	0.909563	0.964796	0
T.Co.100vsB.Co.100	AWRI2260	-0.253146	14.2114	0.608378	0.437177	0.643944	0
T.Co.100vsB.Co.100	AWRI2308	0.318809	13.3661	1.64674	0.202266	0.409235	0
T.Co.100vsB.Co.100	AWRI2776	-0.0819661	14.5511	0.0632134	0.801985	0.903578	0
T.Co.100vsB.Co.100	AWRI2851	-0.303267	13.1416	0.966119	0.327939	0.540127	0
T.Co.100vsB.Co.100	AWRI2852	0.505736	11.382	2.07945	0.152309	0.348708	0
T.Co.100vsB.Co.100	AWRI2858	-0.49767	14.3654	4.19121	0.0431642	0.15647	0
T.Co.100vsB.Co.100	AWRI2861	-0.684593	12.8786	2.52495	0.11512	0.303499	0
T.Co.100vsB.Co.100	AWRI2863	-0.434872	14.0561	0.715485	0.399588	0.609897	0
T.Co.100vsB.Co.100	AWRI2866	1.16038	10.5601	7.78257	0.00628487	0.078112	0
T.Co.100vsB.Co.100	AWRI2867	-0.621933	12.6371	7.47653	0.00735324	0.0799665	0
T.Co.100vsB.Co.100	AWRI2874	0.962413	12.3305	5.17613	0.0249687	0.128195	0
T.Co.100vsB.Co.100	AWRI2878	-0.00177421	13.464	2.60623e-05	0.995937	0.995937	0
T.Co.100vsB.Co.100	AWRI2880	-0.226194	14.4136	0.417297	0.519718	0.707362	0
T.Co.100vsB.Co.100	AWRI2881	0.322597	12.9519	1.18075	0.279723	0.496652	0
T.Co.100vsB.Co.100	AWRI2910	-0.356027	14.7454	2.30565	0.13195	0.327989	0
T.Co.100vsB.Co.100	AWRI2913	0.76327	12.4338	3.1683	0.0780265	0.254145	0
T.Co.100vsB.Co.100	AWRI2914	-0.350881	13.8999	0.933246	0.336272	0.541772	0
T.Su.25vsB.Su.25	AWRI81	-0.114392	10.37	0.223597	0.637307	0.804823	0
T.Su.25vsB.Su.25	AWRI170	0.423615	11.2077	1.72387	0.192096	0.439799	0
T.Su.25vsB.Su.25	AWRI213	-1.02575	9.45006	4.98412	0.0277434	0.169651	0
T.Su.25vsB.Su.25	AWRI228	-0.686697	15.2435	6.75694	0.0107001	0.0930912	0
T.Su.25vsB.Su.25	AWRI266	-0.531324	11.2257	1.25195	0.26578	0.513842	0
T.Su.25vsB.Su.25	AWRI722	0.294612	12.152	1.4175	0.236535	0.502589	0
T.Su.25vsB.Su.25	AWRI724	0.160047	11.4184	0.141934	0.70714	0.842756	0
T.Su.25vsB.Su.25	AWRI735	-0.0948331	14.0363	0.103724	0.748054	0.879469	0
T.Su.25vsB.Su.25	AWRI740	0.230744	11.0619	1.07646	0.301905	0.547204	0
T.Su.25vsB.Su.25	AWRI763	-0.138215	12.4507	0.183894	0.668938	0.831394	0
T.Su.25vsB.Su.25	AWRI767	1.25485	5.13124	4.79511	0.0307833	0.169651	0
T.Su.25vsB.Su.25	AWRI778	0.380605	12.365	1.4546	0.230537	0.502589	0
T.Su.25vsB.Su.25	AWRI796	-0.593097	16.3723	2.74072	0.100861	0.365622	0
T.Su.25vsB.Su.25	AWRI833	0.362599	10.47	0.907576	0.342987	0.563016	0
T.Su.25vsB.Su.25	AWRI838	-0.555054	13.1107	3.11913	0.0803228	0.31764	0
T.Su.25vsB.Su.25	AWRI896	0.169253	12.6499	0.164899	0.685527	0.840012	0
T.Su.25vsB.Su.25	AWRI934	-0.438068	9.32151	2.18115	0.142743	0.384413	0
T.Su.25vsB.Su.25	AWRI935	0.947299	10.2642	4.77151	0.0312002	0.169651	0
T.Su.25vsB.Su.25	AWRI947	-1.27328	13.5261	11.9481	0.000794733	0.0345709	-1
T.Su.25vsB.Su.25	AWRI1001	0.0663147	15.1533	0.0453792	0.831727	0.935043	0
T.Su.25vsB.Su.25	AWRI1017	-0.325488	12.7788	1.26104	0.264048	0.513842	0
T.Su.25vsB.Su.25	AWRI1077	0.750572	5.77288	2.38017	0.125933	0.384413	0
T.Su.25vsB.Su.25	AWRI1082	-0.58564	14.5439	2.15987	0.144702	0.384413	0
T.Su.25vsB.Su.25	AWRI1427	1.08216	10.78	3.90557	0.0507979	0.232601	0
T.Su.25vsB.Su.25	AWRI1429	-0.539364	13.2536	2.66437	0.105653	0.367673	0
T.Su.25vsB.Su.25	AWRI1432	0.251964	11.5688	1.10516	0.295583	0.547204	0
T.Su.25vsB.Su.25	AWRI1436	0.321649	12.4927	0.504546	0.479113	0.694714	0
T.Su.25vsB.Su.25	AWRI1482	-0.152137	12.0822	0.240733	0.624715	0.804823	0
T.Su.25vsB.Su.25	AWRI1483	-0.110264	15.5295	0.142286	0.70679	0.842756	0
T.Su.25vsB.Su.25	AWRI1485	0.00378772	13.5653	0.000136152	0.990713	0.990713	0
T.Su.25vsB.Su.25	AWRI1486	-0.70841	13.1276	8.16911	0.00515142	0.0687477	0
T.Su.25vsB.Su.25	AWRI1487	-0.836591	13.9378	9.47253	0.00266897	0.0580501	0
T.Su.25vsB.Su.25	AWRI1488	-0.57245	14.6326	3.58254	0.06118	0.266133	0
T.Su.25vsB.Su.25	AWRI1490	-0.977237	14.8963	8.0915	0.00536063	0.0687477	0
T.Su.25vsB.Su.25	AWRI1491	0.196176	9.82425	0.296696	0.587137	0.79814	0
T.Su.25vsB.Su.25	AWRI1493	0.698246	12.6658	4.52856	0.0357048	0.182725	0
T.Su.25vsB.Su.25	AWRI1497	-0.199773	14.3015	1.10116	0.296453	0.547204	0
T.Su.25vsB.Su.25	AWRI1502	0.0796466	14.4267	0.0418473	0.838314	0.935043	0
T.Su.25vsB.Su.25	AWRI1503	-0.0174402	12.8806	0.002773	0.958105	0.987592	0
T.Su.25vsB.Su.25	AWRI1504	-0.21041	14.8672	0.453948	0.501966	0.715918	0
T.Su.25vsB.Su.25	AWRI1505	0.126738	10.7355	0.311874	0.577737	0.797828	0
T.Su.25vsB.Su.25	AWRI1537	0.143847	12.8057	0.222268	0.638308	0.804823	0
T.Su.25vsB.Su.25	AWRI1638	-0.427731	8.71814	1.81868	0.180411	0.438333	0
T.Su.25vsB.Su.25	AWRI1686	-0.881339	7.53825	2.98505	0.087031	0.329204	0
T.Su.25vsB.Su.25	AWRI1688	0.225243	10.8188	0.784665	0.377769	0.586626	0
T.Su.25vsB.Su.25	AWRI1706	-0.63794	15.0309	5.36563	0.0225057	0.150615	0
T.Su.25vsB.Su.25	AWRI1709	0.208663	10.9826	0.763224	0.384341	0.586626	0
T.Su.25vsB.Su.25	AWRI1712	-0.727692	15.6016	8.00737	0.00559543	0.0687477	0
T.Su.25vsB.Su.25	AWRI1716	-0.0733905	8.41428	0.059965	0.807036	0.935043	0
T.Su.25vsB.Su.25	AWRI1722	0.433026	11.3098	1.38099	0.242629	0.502589	0
T.Su.25vsB.Su.25	AWRI1729	-0.0103504	13.3703	0.00145639	0.969631	0.987592	0
T.Su.25vsB.Su.25	AWRI1736	-0.0488966	10.2771	0.0484642	0.826191	0.935043	0
T.Su.25vsB.Su.25	AWRI1742	0.692618	12.1295	4.26764	0.0413395	0.199807	0
T.Su.25vsB.Su.25	AWRI1756	-0.566711	14.3646	7.54109	0.00711183	0.0687477	0
T.Su.25vsB.Su.25	AWRI1757	0.739473	11.7459	3.14569	0.0790802	0.31764	0
T.Su.25vsB.Su.25	AWRI1758	-1.26699	14.4318	7.65801	0.00670097	0.0687477	0
T.Su.25vsB.Su.25	AWRI1759	0.028046	9.49976	0.0133405	0.908271	0.987592	0
T.Su.25vsB.Su.25	AWRI1760	0.0110628	12.1428	0.000891322	0.97624	0.987592	0
T.Su.25vsB.Su.25	AWRI1776	0.202462	9.8793	0.997871	0.320153	0.55602	0
T.Su.25vsB.Su.25	AWRI1778	0.616745	13.3671	2.5241	0.115181	0.384413	0
T.Su.25vsB.Su.25	AWRI1781	0.287462	13.099	0.92752	0.33775	0.563016	0
T.Su.25vsB.Su.25	AWRI1795	0.219255	15.1434	0.547507	0.461011	0.679796	0
T.Su.25vsB.Su.25	AWRI1796	0.135141	14.1372	0.249032	0.618815	0.804823	0
T.Su.25vsB.Su.25	AWRI1833	0.243153	9.21976	1.00475	0.3185	0.55602	0
T.Su.25vsB.Su.25	AWRI1910	-1.91951	13.4165	14.8562	0.000202008	0.0175747	-1
T.Su.25vsB.Su.25	AWRI1918	-0.262511	10.3045	0.862391	0.355228	0.572312	0
T.Su.25vsB.Su.25	AWRI2013	0.126613	10.3481	0.239773	0.625405	0.804823	0
T.Su.25vsB.Su.25	AWRI2077	0.469151	6.4263	1.74876	0.188944	0.439799	0
T.Su.25vsB.Su.25	AWRI2078	-0.379754	14.6202	2.13522	0.146975	0.384413	0
T.Su.25vsB.Su.25	AWRI2079	0.653589	10.4055	6.04676	0.0155879	0.117474	0
T.Su.25vsB.Su.25	AWRI2260	0.202689	14.2114	0.390362	0.533482	0.748596	0
T.Su.25vsB.Su.25	AWRI2308	0.0127101	13.3661	0.00262325	0.959251	0.987592	0
T.Su.25vsB.Su.25	AWRI2776	0.480426	14.5511	2.1623	0.144463	0.384413	0
T.Su.25vsB.Su.25	AWRI2851	0.0268944	13.1416	0.00761586	0.930626	0.987592	0
T.Su.25vsB.Su.25	AWRI2852	0.267864	11.382	0.585798	0.445788	0.668682	0
T.Su.25vsB.Su.25	AWRI2858	-0.326657	14.3654	1.81055	0.181379	0.438333	0
T.Su.25vsB.Su.25	AWRI2861	-0.659651	12.8786	2.34505	0.128744	0.384413	0
T.Su.25vsB.Su.25	AWRI2863	-0.610416	14.0561	1.40348	0.238866	0.502589	0
T.Su.25vsB.Su.25	AWRI2866	-0.597219	10.5601	2.10108	0.15023	0.384413	0
T.Su.25vsB.Su.25	AWRI2867	-0.0103571	12.6371	0.0020898	0.963626	0.987592	0
T.Su.25vsB.Su.25	AWRI2874	0.381458	12.3305	0.825874	0.365588	0.578293	0
T.Su.25vsB.Su.25	AWRI2878	-0.527157	13.464	2.28841	0.133387	0.384413	0
T.Su.25vsB.Su.25	AWRI2880	-0.406614	14.4136	1.34588	0.248668	0.503118	0
T.Su.25vsB.Su.25	AWRI2881	0.728149	12.9519	5.97437	0.0162033	0.117474	0
T.Su.25vsB.Su.25	AWRI2910	0.0198172	14.7454	0.00716206	0.93272	0.987592	0
T.Su.25vsB.Su.25	AWRI2913	0.421416	12.4338	0.974212	0.325943	0.55602	0
T.Su.25vsB.Su.25	AWRI2914	-1.16922	13.8999	10.1131	0.0019426	0.0563355	0
T.Su.50vsB.Su.50	AWRI81	0.159253	10.37	0.432205	0.512367	0.996669	0
T.Su.50vsB.Su.50	AWRI170	-0.0480734	11.2077	0.0222617	0.881683	0.996669	0
T.Su.50vsB.Su.50	AWRI213	0.566113	9.45006	1.52482	0.219698	0.996669	0
T.Su.50vsB.Su.50	AWRI228	0.2792	15.2435	1.12568	0.291164	0.996669	0
T.Su.50vsB.Su.50	AWRI266	0.0373825	11.2257	0.00619037	0.937441	0.996669	0
T.Su.50vsB.Su.50	AWRI722	-0.0876384	12.152	0.12569	0.723664	0.996669	0
T.Su.50vsB.Su.50	AWRI724	-0.06665	11.4184	0.0245655	0.875761	0.996669	0
T.Su.50vsB.Su.50	AWRI735	0.0508981	14.0363	0.0298808	0.863098	0.996669	0
T.Su.50vsB.Su.50	AWRI740	0.0682789	11.0619	0.09431	0.759384	0.996669	0
T.Su.50vsB.Su.50	AWRI763	-0.00134871	12.4507	1.75155e-05	0.996669	0.996669	0
T.Su.50vsB.Su.50	AWRI767	-0.183096	5.13124	0.0985072	0.754259	0.996669	0
T.Su.50vsB.Su.50	AWRI778	-0.0729593	12.365	0.0535765	0.817409	0.996669	0
T.Su.50vsB.Su.50	AWRI796	-0.114014	16.3723	0.101965	0.75013	0.996669	0
T.Su.50vsB.Su.50	AWRI833	0.0196709	10.47	0.0026624	0.958948	0.996669	0
T.Su.50vsB.Su.50	AWRI838	-0.0572193	13.1107	0.0333477	0.855458	0.996669	0
T.Su.50vsB.Su.50	AWRI896	-0.0982461	12.6499	0.055548	0.814144	0.996669	0
T.Su.50vsB.Su.50	AWRI934	0.0962183	9.32151	0.105243	0.74628	0.996669	0
T.Su.50vsB.Su.50	AWRI935	0.198757	10.2642	0.211808	0.646323	0.996669	0
T.Su.50vsB.Su.50	AWRI947	-0.0906042	13.5261	0.0624232	0.803201	0.996669	0
T.Su.50vsB.Su.50	AWRI1001	-0.0669585	15.1533	0.0462648	0.830118	0.996669	0
T.Su.50vsB.Su.50	AWRI1017	-0.103249	12.7788	0.127135	0.722147	0.996669	0
T.Su.50vsB.Su.50	AWRI1077	-0.291207	5.77288	0.332412	0.565492	0.996669	0
T.Su.50vsB.Su.50	AWRI1082	0.234129	14.5439	0.347195	0.556994	0.996669	0
T.Su.50vsB.Su.50	AWRI1427	-0.132283	10.78	0.0592993	0.808091	0.996669	0
T.Su.50vsB.Su.50	AWRI1429	0.243505	13.2536	0.545591	0.461795	0.996669	0
T.Su.50vsB.Su.50	AWRI1432	0.042011	11.5688	0.0307477	0.861147	0.996669	0
T.Su.50vsB.Su.50	AWRI1436	-0.13396	12.4927	0.0874759	0.768006	0.996669	0
T.Su.50vsB.Su.50	AWRI1482	-0.108007	12.0822	0.121357	0.728274	0.996669	0
T.Su.50vsB.Su.50	AWRI1483	-0.0869511	15.5295	0.0884909	0.7667	0.996669	0
T.Su.50vsB.Su.50	AWRI1485	-0.13308	13.5653	0.168031	0.682714	0.996669	0
T.Su.50vsB.Su.50	AWRI1486	0.168781	13.1276	0.468053	0.495411	0.996669	0
T.Su.50vsB.Su.50	AWRI1487	-0.0309786	13.9378	0.0131706	0.908855	0.996669	0
T.Su.50vsB.Su.50	AWRI1488	-0.0106689	14.6326	0.00125269	0.971834	0.996669	0
T.Su.50vsB.Su.50	AWRI1490	-0.23031	14.8963	0.457434	0.500334	0.996669	0
T.Su.50vsB.Su.50	AWRI1491	-0.0101439	9.82425	0.000788534	0.977652	0.996669	0
T.Su.50vsB.Su.50	AWRI1493	-0.0302122	12.6658	0.00855602	0.92648	0.996669	0
T.Su.50vsB.Su.50	AWRI1497	-0.127266	14.3015	0.447135	0.505185	0.996669	0
T.Su.50vsB.Su.50	AWRI1502	-0.0778724	14.4267	0.0400069	0.841861	0.996669	0
T.Su.50vsB.Su.50	AWRI1503	-0.0827333	12.8806	0.0623884	0.803254	0.996669	0
T.Su.50vsB.Su.50	AWRI1504	-0.1598	14.8672	0.261947	0.609874	0.996669	0
T.Su.50vsB.Su.50	AWRI1505	0.00899876	10.7355	0.00157228	0.968447	0.996669	0
T.Su.50vsB.Su.50	AWRI1537	-0.0686839	12.8057	0.0507042	0.822286	0.996669	0
T.Su.50vsB.Su.50	AWRI1638	-0.0393576	8.71814	0.0153657	0.901588	0.996669	0
T.Su.50vsB.Su.50	AWRI1686	0.269318	7.53825	0.275098	0.601058	0.996669	0
T.Su.50vsB.Su.50	AWRI1688	0.0769317	10.8188	0.09159	0.762772	0.996669	0
T.Su.50vsB.Su.50	AWRI1706	-0.0883309	15.0309	0.103689	0.748095	0.996669	0
T.Su.50vsB.Su.50	AWRI1709	-0.0255689	10.9826	0.0114446	0.915012	0.996669	0
T.Su.50vsB.Su.50	AWRI1712	-0.0732014	15.6016	0.0818742	0.775345	0.996669	0
T.Su.50vsB.Su.50	AWRI1716	0.321189	8.41428	1.12717	0.290849	0.996669	0
T.Su.50vsB.Su.50	AWRI1722	-0.121281	11.3098	0.108453	0.742578	0.996669	0
T.Su.50vsB.Su.50	AWRI1729	0.142968	13.3703	0.277801	0.599273	0.996669	0
T.Su.50vsB.Su.50	AWRI1736	-0.00246811	10.2771	0.000123233	0.991164	0.996669	0
T.Su.50vsB.Su.50	AWRI1742	-0.0991977	12.1295	0.0883726	0.766851	0.996669	0
T.Su.50vsB.Su.50	AWRI1756	-0.113596	14.3646	0.30483	0.582059	0.996669	0
T.Su.50vsB.Su.50	AWRI1757	0.0145648	11.7459	0.00123208	0.972067	0.996669	0
T.Su.50vsB.Su.50	AWRI1758	0.64969	14.4318	2.05887	0.154349	0.996669	0
T.Su.50vsB.Su.50	AWRI1759	0.152882	9.49976	0.395192	0.530966	0.996669	0
T.Su.50vsB.Su.50	AWRI1760	-0.0382417	12.1428	0.0106336	0.918067	0.996669	0
T.Su.50vsB.Su.50	AWRI1776	0.0551937	9.8793	0.0742299	0.785817	0.996669	0
T.Su.50vsB.Su.50	AWRI1778	-0.0781164	13.3671	0.0407849	0.840352	0.996669	0
T.Su.50vsB.Su.50	AWRI1781	0.80549	13.099	7.19681	0.00850177	0.739654	0
T.Su.50vsB.Su.50	AWRI1795	-0.086065	15.1434	0.0844292	0.771963	0.996669	0
T.Su.50vsB.Su.50	AWRI1796	-0.0783245	14.1372	0.0836714	0.77296	0.996669	0
T.Su.50vsB.Su.50	AWRI1833	-0.131393	9.21976	0.293411	0.589206	0.996669	0
T.Su.50vsB.Su.50	AWRI1910	0.622616	13.4165	1.66015	0.200467	0.996669	0
T.Su.50vsB.Su.50	AWRI1918	0.100777	10.3045	0.126462	0.722852	0.996669	0
T.Su.50vsB.Su.50	AWRI2013	-0.133996	10.3481	0.267851	0.60588	0.996669	0
T.Su.50vsB.Su.50	AWRI2077	-0.13937	6.4263	0.155846	0.693821	0.996669	0
T.Su.50vsB.Su.50	AWRI2078	-0.108842	14.6202	0.175855	0.675828	0.996669	0
T.Su.50vsB.Su.50	AWRI2079	-0.101066	10.4055	0.145466	0.703687	0.996669	0
T.Su.50vsB.Su.50	AWRI2260	-0.0917533	14.2114	0.0800438	0.777802	0.996669	0
T.Su.50vsB.Su.50	AWRI2308	-0.02009	13.3661	0.00655333	0.935636	0.996669	0
T.Su.50vsB.Su.50	AWRI2776	-0.106157	14.5511	0.106038	0.745358	0.996669	0
T.Su.50vsB.Su.50	AWRI2851	-0.142277	13.1416	0.213076	0.645334	0.996669	0
T.Su.50vsB.Su.50	AWRI2852	-0.0241295	11.382	0.00475543	0.945155	0.996669	0
T.Su.50vsB.Su.50	AWRI2858	-0.0192215	14.3654	0.00628288	0.936975	0.996669	0
T.Su.50vsB.Su.50	AWRI2861	0.121858	12.8786	0.080715	0.776901	0.996669	0
T.Su.50vsB.Su.50	AWRI2863	-0.109996	14.0561	0.0459026	0.830776	0.996669	0
T.Su.50vsB.Su.50	AWRI2866	0.144934	10.5601	0.12419	0.725253	0.996669	0
T.Su.50vsB.Su.50	AWRI2867	0.0170233	12.6371	0.00564475	0.940255	0.996669	0
T.Su.50vsB.Su.50	AWRI2874	-0.0722185	12.3305	0.0296429	0.863641	0.996669	0
T.Su.50vsB.Su.50	AWRI2878	-0.0928568	13.464	0.071394	0.789849	0.996669	0
T.Su.50vsB.Su.50	AWRI2880	0.235289	14.4136	0.451631	0.503058	0.996669	0
T.Su.50vsB.Su.50	AWRI2881	-0.0339803	12.9519	0.0131468	0.908937	0.996669	0
T.Su.50vsB.Su.50	AWRI2910	-0.0676978	14.7454	0.0835718	0.773092	0.996669	0
T.Su.50vsB.Su.50	AWRI2913	0.0335034	12.4338	0.00617698	0.937508	0.996669	0
T.Su.50vsB.Su.50	AWRI2914	0.0257383	13.8999	0.00503288	0.94358	0.996669	0
T.Su.75vsB.Su.75	AWRI81	0.262319	10.37	1.06058	0.30548	0.975276	0
T.Su.75vsB.Su.75	AWRI170	-0.0476782	11.2077	0.0197837	0.888416	0.975276	0
T.Su.75vsB.Su.75	AWRI213	-0.0565625	9.45006	0.0135369	0.907603	0.975276	0
T.Su.75vsB.Su.75	AWRI228	0.386968	15.2435	2.14508	0.146055	0.975276	0
T.Su.75vsB.Su.75	AWRI266	0.147306	11.2257	0.0808	0.776786	0.975276	0
T.Su.75vsB.Su.75	AWRI722	0.232744	12.152	0.862717	0.355138	0.975276	0
T.Su.75vsB.Su.75	AWRI724	-0.28533	11.4184	0.403835	0.526523	0.975276	0
T.Su.75vsB.Su.75	AWRI735	0.248532	14.0363	0.698593	0.40518	0.975276	0
T.Su.75vsB.Su.75	AWRI740	-0.00752949	11.0619	0.00106741	0.974	0.979467	0
T.Su.75vsB.Su.75	AWRI763	0.0983265	12.4507	0.0903818	0.764295	0.975276	0
T.Su.75vsB.Su.75	AWRI767	-0.112038	5.13124	0.0322185	0.8579	0.975276	0
T.Su.75vsB.Su.75	AWRI778	0.180105	12.365	0.301621	0.58405	0.975276	0
T.Su.75vsB.Su.75	AWRI796	0.0868634	16.3723	0.0589533	0.80864	0.975276	0
T.Su.75vsB.Su.75	AWRI833	-0.256138	10.47	0.381574	0.538124	0.975276	0
T.Su.75vsB.Su.75	AWRI838	-0.195303	13.1107	0.378196	0.539919	0.975276	0
T.Su.75vsB.Su.75	AWRI896	-0.300272	12.6499	0.482572	0.488822	0.975276	0
T.Su.75vsB.Su.75	AWRI934	-0.377452	9.32151	1.40646	0.238358	0.975276	0
T.Su.75vsB.Su.75	AWRI935	-0.377728	10.2642	0.654355	0.420423	0.975276	0
T.Su.75vsB.Su.75	AWRI947	-0.404854	13.5261	1.20566	0.27474	0.975276	0
T.Su.75vsB.Su.75	AWRI1001	0.0935462	15.1533	0.0894715	0.765449	0.975276	0
T.Su.75vsB.Su.75	AWRI1017	0.151862	12.7788	0.264922	0.607855	0.975276	0
T.Su.75vsB.Su.75	AWRI1077	0.053846	5.77288	0.00978415	0.921397	0.975276	0
T.Su.75vsB.Su.75	AWRI1082	0.268057	14.5439	0.45176	0.503004	0.975276	0
T.Su.75vsB.Su.75	AWRI1427	-1.01505	10.78	3.15132	0.0788163	0.857127	0
T.Su.75vsB.Su.75	AWRI1429	0.701168	13.2536	4.34512	0.0395736	0.733175	0
T.Su.75vsB.Su.75	AWRI1432	0.0556738	11.5688	0.0502026	0.823152	0.975276	0
T.Su.75vsB.Su.75	AWRI1436	-0.582941	12.4927	1.5036	0.222912	0.975276	0
T.Su.75vsB.Su.75	AWRI1482	-0.441134	12.0822	1.92896	0.16785	0.975276	0
T.Su.75vsB.Su.75	AWRI1483	0.00756619	15.5295	0.000665629	0.979467	0.979467	0
T.Su.75vsB.Su.75	AWRI1485	-0.182722	13.5653	0.309809	0.578997	0.975276	0
T.Su.75vsB.Su.75	AWRI1486	0.193883	13.1276	0.600596	0.440116	0.975276	0
T.Su.75vsB.Su.75	AWRI1487	-0.21439	13.9378	0.614087	0.43504	0.975276	0
T.Su.75vsB.Su.75	AWRI1488	0.224394	14.6326	0.548511	0.460602	0.975276	0
T.Su.75vsB.Su.75	AWRI1490	0.0414153	14.8963	0.0146448	0.903913	0.975276	0
T.Su.75vsB.Su.75	AWRI1491	-0.357466	9.82425	0.856885	0.356774	0.975276	0
T.Su.75vsB.Su.75	AWRI1493	0.100305	12.6658	0.0898986	0.764907	0.975276	0
T.Su.75vsB.Su.75	AWRI1497	-0.0958455	14.3015	0.250099	0.618066	0.975276	0
T.Su.75vsB.Su.75	AWRI1502	0.0962684	14.4267	0.0605629	0.806098	0.975276	0
T.Su.75vsB.Su.75	AWRI1503	-0.114087	12.8806	0.113543	0.736827	0.975276	0
T.Su.75vsB.Su.75	AWRI1504	-0.205713	14.8672	0.429398	0.513736	0.975276	0
T.Su.75vsB.Su.75	AWRI1505	0.487202	10.7355	4.13524	0.0445547	0.733175	0
T.Su.75vsB.Su.75	AWRI1537	-0.227242	12.8057	0.536062	0.465722	0.975276	0
T.Su.75vsB.Su.75	AWRI1638	0.344707	8.71814	0.989758	0.322119	0.975276	0
T.Su.75vsB.Su.75	AWRI1686	1.51156	7.53825	6.65012	0.011326	0.473419	0
T.Su.75vsB.Su.75	AWRI1688	-0.242624	10.8188	0.848692	0.359062	0.975276	0
T.Su.75vsB.Su.75	AWRI1706	0.217373	15.0309	0.619178	0.433149	0.975276	0
T.Su.75vsB.Su.75	AWRI1709	0.13231	10.9826	0.282896	0.595948	0.975276	0
T.Su.75vsB.Su.75	AWRI1712	0.252339	15.6016	0.964681	0.328298	0.975276	0
T.Su.75vsB.Su.75	AWRI1716	-0.303403	8.41428	0.875194	0.351696	0.975276	0
T.Su.75vsB.Su.75	AWRI1722	0.133958	11.3098	0.121714	0.727891	0.975276	0
T.Su.75vsB.Su.75	AWRI1729	-0.0218896	13.3703	0.00643255	0.93623	0.975276	0
T.Su.75vsB.Su.75	AWRI1736	0.144634	10.2771	0.36597	0.546532	0.975276	0
T.Su.75vsB.Su.75	AWRI1742	-0.119308	12.1295	0.121443	0.728182	0.975276	0
T.Su.75vsB.Su.75	AWRI1756	-0.0380411	14.3646	0.0336142	0.854888	0.975276	0
T.Su.75vsB.Su.75	AWRI1757	-0.280378	11.7459	0.42422	0.516288	0.975276	0
T.Su.75vsB.Su.75	AWRI1758	1.71576	14.4318	13.2876	0.000420551	0.0365879	1
T.Su.75vsB.Su.75	AWRI1759	0.228862	9.49976	0.787554	0.376896	0.975276	0
T.Su.75vsB.Su.75	AWRI1760	-0.0304239	12.1428	0.00610187	0.937888	0.975276	0
T.Su.75vsB.Su.75	AWRI1776	0.313113	9.8793	2.161	0.144582	0.975276	0
T.Su.75vsB.Su.75	AWRI1778	-0.134831	13.3671	0.117024	0.732981	0.975276	0
T.Su.75vsB.Su.75	AWRI1781	0.748648	13.099	5.96042	0.0163248	0.473419	0
T.Su.75vsB.Su.75	AWRI1795	0.114918	15.1434	0.149044	0.700242	0.975276	0
T.Su.75vsB.Su.75	AWRI1796	-0.0506253	14.1372	0.0343036	0.853425	0.975276	0
T.Su.75vsB.Su.75	AWRI1833	-0.311494	9.21976	1.48321	0.226039	0.975276	0
T.Su.75vsB.Su.75	AWRI1910	0.971498	13.4165	3.81344	0.053554	0.733175	0
T.Su.75vsB.Su.75	AWRI1918	-0.166854	10.3045	0.302687	0.583387	0.975276	0
T.Su.75vsB.Su.75	AWRI2013	-0.185442	10.3481	0.438968	0.509092	0.975276	0
T.Su.75vsB.Su.75	AWRI2077	-0.0673081	6.4263	0.0296952	0.86352	0.975276	0
T.Su.75vsB.Su.75	AWRI2078	0.102575	14.6202	0.154116	0.695439	0.975276	0
T.Su.75vsB.Su.75	AWRI2079	-0.355041	10.4055	1.60427	0.208138	0.975276	0
T.Su.75vsB.Su.75	AWRI2260	-0.0832937	14.2114	0.0647278	0.799678	0.975276	0
T.Su.75vsB.Su.75	AWRI2308	0.192224	13.3661	0.581746	0.447361	0.975276	0
T.Su.75vsB.Su.75	AWRI2776	0.067359	14.5511	0.0417296	0.838537	0.975276	0
T.Su.75vsB.Su.75	AWRI2851	-0.0229981	13.1416	0.00538454	0.941646	0.975276	0
T.Su.75vsB.Su.75	AWRI2852	-0.124188	11.382	0.116841	0.733179	0.975276	0
T.Su.75vsB.Su.75	AWRI2858	-0.243212	14.3654	0.984763	0.323337	0.975276	0
T.Su.75vsB.Su.75	AWRI2861	0.189933	12.8786	0.191877	0.662276	0.975276	0
T.Su.75vsB.Su.75	AWRI2863	0.264605	14.0561	0.257016	0.61326	0.975276	0
T.Su.75vsB.Su.75	AWRI2866	0.192451	10.5601	0.185082	0.66794	0.975276	0
T.Su.75vsB.Su.75	AWRI2867	-0.112579	12.6371	0.238334	0.626443	0.975276	0
T.Su.75vsB.Su.75	AWRI2874	-0.40506	12.3305	0.859863	0.355943	0.975276	0
T.Su.75vsB.Su.75	AWRI2878	0.0781639	13.464	0.0491555	0.824976	0.975276	0
T.Su.75vsB.Su.75	AWRI2880	0.676216	14.4136	3.64545	0.0589911	0.733175	0
T.Su.75vsB.Su.75	AWRI2881	0.394494	12.9519	1.70771	0.194175	0.975276	0
T.Su.75vsB.Su.75	AWRI2910	0.0109945	14.7454	0.0021771	0.962875	0.979467	0
T.Su.75vsB.Su.75	AWRI2913	-0.277708	12.4338	0.401526	0.527706	0.975276	0
T.Su.75vsB.Su.75	AWRI2914	-0.129576	13.8999	0.124722	0.724686	0.975276	0
T.Su.100vsB.Su.100	AWRI81	0.1817	10.37	0.564079	0.454324	0.705824	0
T.Su.100vsB.Su.100	AWRI170	-0.30603	11.2077	0.898847	0.345297	0.626971	0
T.Su.100vsB.Su.100	AWRI213	0.491505	9.45006	1.17218	0.28148	0.602162	0
T.Su.100vsB.Su.100	AWRI228	-0.179829	15.2435	0.467254	0.495779	0.731064	0
T.Su.100vsB.Su.100	AWRI266	0.865273	11.2257	3.30006	0.0721828	0.34745	0
T.Su.100vsB.Su.100	AWRI722	-0.165029	12.152	0.44468	0.506354	0.734214	0
T.Su.100vsB.Su.100	AWRI724	-0.602012	11.4184	1.99214	0.161128	0.483384	0
T.Su.100vsB.Su.100	AWRI735	0.079849	14.0363	0.0735105	0.786832	0.845116	0
T.Su.100vsB.Su.100	AWRI740	-0.366629	11.0619	2.7096	0.102775	0.357658	0
T.Su.100vsB.Su.100	AWRI763	-0.785795	12.4507	5.87397	0.0170993	0.129341	0
T.Su.100vsB.Su.100	AWRI767	-0.777618	5.13124	1.47234	0.227735	0.600392	0
T.Su.100vsB.Su.100	AWRI778	0.574386	12.365	3.29863	0.0722286	0.34745	0
T.Su.100vsB.Su.100	AWRI796	-0.453701	16.3723	1.60853	0.207555	0.57684	0
T.Su.100vsB.Su.100	AWRI833	-0.182823	10.47	0.231045	0.631769	0.771597	0
T.Su.100vsB.Su.100	AWRI838	-0.583763	13.1107	3.44867	0.0661426	0.34745	0
T.Su.100vsB.Su.100	AWRI896	-0.411753	12.6499	0.973023	0.326237	0.626971	0
T.Su.100vsB.Su.100	AWRI934	-0.898901	9.32151	8.95594	0.00345744	0.0334219	-1
T.Su.100vsB.Su.100	AWRI935	0.503241	10.2642	1.35638	0.246854	0.602162	0
T.Su.100vsB.Su.100	AWRI947	-0.34634	13.5261	0.910289	0.34226	0.626971	0
T.Su.100vsB.Su.100	AWRI1001	0.354072	15.1533	1.29005	0.258658	0.602162	0
T.Su.100vsB.Su.100	AWRI1017	-0.287515	12.7788	0.984115	0.323496	0.626971	0
T.Su.100vsB.Su.100	AWRI1077	0.553492	5.77288	1.18444	0.278979	0.602162	0
T.Su.100vsB.Su.100	AWRI1082	0.668113	14.5439	2.80107	0.0972329	0.356926	0
T.Su.100vsB.Su.100	AWRI1427	-0.218231	10.78	0.161508	0.688604	0.778033	0
T.Su.100vsB.Su.100	AWRI1429	1.20911	13.2536	13.0879	0.0004612	0.00573206	1
T.Su.100vsB.Su.100	AWRI1432	-0.430717	11.5688	3.21508	0.07588	0.34745	0
T.Su.100vsB.Su.100	AWRI1436	-0.461279	12.4927	1.03459	0.311464	0.626971	0
T.Su.100vsB.Su.100	AWRI1482	-0.0359718	12.0822	0.0134772	0.907805	0.915542	0
T.Su.100vsB.Su.100	AWRI1483	-0.0818007	15.5295	0.0783187	0.780147	0.845116	0
T.Su.100vsB.Su.100	AWRI1485	-0.287916	13.5653	0.785339	0.377565	0.656963	0
T.Su.100vsB.Su.100	AWRI1486	-0.436892	13.1276	3.12492	0.0800468	0.348204	0
T.Su.100vsB.Su.100	AWRI1487	-0.134568	13.9378	0.248508	0.619184	0.771597	0
T.Su.100vsB.Su.100	AWRI1488	-0.44475	14.6326	2.16776	0.143962	0.447309	0
T.Su.100vsB.Su.100	AWRI1490	-0.154417	14.8963	0.205793	0.651034	0.771597	0
T.Su.100vsB.Su.100	AWRI1491	0.601644	9.82425	2.78035	0.0984622	0.356926	0
T.Su.100vsB.Su.100	AWRI1493	-0.234169	12.6658	0.512925	0.475486	0.71539	0
T.Su.100vsB.Su.100	AWRI1497	-0.300838	14.3015	2.49437	0.117302	0.377972	0
T.Su.100vsB.Su.100	AWRI1502	0.170788	14.4267	0.192212	0.661999	0.771597	0
T.Su.100vsB.Su.100	AWRI1503	0.139935	12.8806	0.177922	0.674039	0.771597	0
T.Su.100vsB.Su.100	AWRI1504	0.543614	14.8672	3.01314	0.0855643	0.354481	0
T.Su.100vsB.Su.100	AWRI1505	0.433769	10.7355	3.62653	0.0596383	0.345902	0
T.Su.100vsB.Su.100	AWRI1537	0.289212	12.8057	0.896536	0.345915	0.626971	0
T.Su.100vsB.Su.100	AWRI1638	-0.771017	8.71814	5.79503	0.0178401	0.129341	0
T.Su.100vsB.Su.100	AWRI1686	2.32555	7.53825	19.3855	2.61537e-05	0.000568842	1
T.Su.100vsB.Su.100	AWRI1688	-0.130131	10.8188	0.261845	0.609944	0.771597	0
T.Su.100vsB.Su.100	AWRI1706	-0.138846	15.0309	0.256165	0.613842	0.771597	0
T.Su.100vsB.Su.100	AWRI1709	0.114253	10.9826	0.228519	0.633631	0.771597	0
T.Su.100vsB.Su.100	AWRI1712	-0.0562233	15.6016	0.0483051	0.826472	0.845918	0
T.Su.100vsB.Su.100	AWRI1716	-0.145301	8.41428	0.233099	0.630254	0.771597	0
T.Su.100vsB.Su.100	AWRI1722	0.15557	11.3098	0.178852	0.673239	0.771597	0
T.Su.100vsB.Su.100	AWRI1729	0.567366	13.3703	4.3478	0.0395137	0.264438	0
T.Su.100vsB.Su.100	AWRI1736	0.37747	10.2771	2.86985	0.0932569	0.356926	0
T.Su.100vsB.Su.100	AWRI1742	-0.646814	12.1295	3.71674	0.0566066	0.345902	0
T.Su.100vsB.Su.100	AWRI1756	-0.657098	14.3646	10.1169	0.00193846	0.0210808	-1
T.Su.100vsB.Su.100	AWRI1757	-0.21161	11.7459	0.259714	0.611406	0.771597	0
T.Su.100vsB.Su.100	AWRI1758	4.03631	14.4318	62.6961	2.90593e-12	2.52816e-10	1
T.Su.100vsB.Su.100	AWRI1759	1.34404	9.49976	29.5804	3.59713e-07	1.56475e-05	1
T.Su.100vsB.Su.100	AWRI1760	0.082997	12.1428	0.0501632	0.823221	0.845918	0
T.Su.100vsB.Su.100	AWRI1776	0.186243	9.8793	0.839633	0.361629	0.642076	0
T.Su.100vsB.Su.100	AWRI1778	-0.17366	13.3671	0.20145	0.654495	0.771597	0
T.Su.100vsB.Su.100	AWRI1781	0.856831	13.099	8.13347	0.005246	0.0456402	1
T.Su.100vsB.Su.100	AWRI1795	-0.156911	15.1434	0.280435	0.597549	0.771597	0
T.Su.100vsB.Su.100	AWRI1796	0.0780344	14.1372	0.083014	0.773829	0.845116	0
T.Su.100vsB.Su.100	AWRI1833	0.269539	9.21976	1.23044	0.26989	0.602162	0
T.Su.100vsB.Su.100	AWRI1910	1.90385	13.4165	14.63	0.00022434	0.00325293	1
T.Su.100vsB.Su.100	AWRI1918	1.30125	10.3045	20.6112	1.52246e-05	0.000441512	1
T.Su.100vsB.Su.100	AWRI2013	-0.163422	10.3481	0.398211	0.529404	0.755052	0
T.Su.100vsB.Su.100	AWRI2077	-0.599765	6.4263	2.61981	0.108577	0.363314	0
T.Su.100vsB.Su.100	AWRI2078	0.257502	14.6202	0.983249	0.323708	0.626971	0
T.Su.100vsB.Su.100	AWRI2079	-0.0646003	10.4055	0.0594673	0.807822	0.845918	0
T.Su.100vsB.Su.100	AWRI2260	0.122256	14.2114	0.141984	0.707087	0.788674	0
T.Su.100vsB.Su.100	AWRI2308	0.986897	13.3661	15.5164	0.000148564	0.00258501	1
T.Su.100vsB.Su.100	AWRI2776	0.417841	14.5511	1.63609	0.20372	0.57684	0
T.Su.100vsB.Su.100	AWRI2851	-0.249793	13.1416	0.655331	0.420068	0.680872	0
T.Su.100vsB.Su.100	AWRI2852	-0.284472	11.382	0.660804	0.41814	0.680872	0
T.Su.100vsB.Su.100	AWRI2858	-0.211042	14.3654	0.756643	0.386392	0.659139	0
T.Su.100vsB.Su.100	AWRI2861	0.34584	12.8786	0.648198	0.42261	0.680872	0
T.Su.100vsB.Su.100	AWRI2863	-0.0545625	14.0561	0.011302	0.915542	0.915542	0
T.Su.100vsB.Su.100	AWRI2866	0.518516	10.5601	1.57603	0.212171	0.57684	0
T.Su.100vsB.Su.100	AWRI2867	-0.244438	12.6371	1.16092	0.283777	0.602162	0
T.Su.100vsB.Su.100	AWRI2874	0.105613	12.3305	0.0634763	0.801585	0.845918	0
T.Su.100vsB.Su.100	AWRI2878	-0.248287	13.464	0.509577	0.476927	0.71539	0
T.Su.100vsB.Su.100	AWRI2880	-0.273953	14.4136	0.611786	0.435901	0.689517	0
T.Su.100vsB.Su.100	AWRI2881	0.343097	12.9519	1.33616	0.25037	0.602162	0
T.Su.100vsB.Su.100	AWRI2910	0.108385	14.7454	0.214146	0.644507	0.771597	0
T.Su.100vsB.Su.100	AWRI2913	0.484019	12.4338	1.28415	0.259757	0.602162	0
T.Su.100vsB.Su.100	AWRI2914	-0.169503	13.8999	0.218254	0.641355	0.771597	0
T.pH.25vsB.pH.25	AWRI81	0.0400754	10.37	0.0218565	0.882757	0.999684	0
T.pH.25vsB.pH.25	AWRI170	0.00662746	11.2077	0.000337693	0.985374	0.999684	0
T.pH.25vsB.pH.25	AWRI213	0.060643	9.45006	0.0141181	0.905649	0.999684	0
T.pH.25vsB.pH.25	AWRI228	-0.0796376	15.2435	0.0730687	0.787458	0.999684	0
T.pH.25vsB.pH.25	AWRI266	-0.0189883	11.2257	0.00128178	0.97151	0.999684	0
T.pH.25vsB.pH.25	AWRI722	0.0494637	12.152	0.0320168	0.85834	0.999684	0
T.pH.25vsB.pH.25	AWRI724	0.0905387	11.4184	0.0364012	0.849065	0.999684	0
T.pH.25vsB.pH.25	AWRI735	0.110265	14.0363	0.112597	0.737885	0.999684	0
T.pH.25vsB.pH.25	AWRI740	-0.0282607	11.0619	0.0128859	0.909841	0.999684	0
T.pH.25vsB.pH.25	AWRI763	0.0306713	12.4507	0.00723768	0.932366	0.999684	0
T.pH.25vsB.pH.25	AWRI767	-0.0308083	5.13124	0.00244593	0.960651	0.999684	0
T.pH.25vsB.pH.25	AWRI778	0.0766842	12.365	0.0473873	0.828102	0.999684	0
T.pH.25vsB.pH.25	AWRI796	0.000158704	16.3723	1.58061e-07	0.999684	0.999684	0
T.pH.25vsB.pH.25	AWRI833	0.0177571	10.47	0.00174486	0.966762	0.999684	0
T.pH.25vsB.pH.25	AWRI838	0.0424282	13.1107	0.0146411	0.903925	0.999684	0
T.pH.25vsB.pH.25	AWRI896	0.0473106	12.6499	0.0103161	0.919297	0.999684	0
T.pH.25vsB.pH.25	AWRI934	-0.00745968	9.32151	0.000503495	0.982141	0.999684	0
T.pH.25vsB.pH.25	AWRI935	-0.115973	10.2642	0.0573606	0.811193	0.999684	0
T.pH.25vsB.pH.25	AWRI947	-0.0496041	13.5261	0.0148739	0.903168	0.999684	0
T.pH.25vsB.pH.25	AWRI1001	-0.0542121	15.1533	0.0241927	0.876698	0.999684	0
T.pH.25vsB.pH.25	AWRI1017	-0.0651703	12.7788	0.0403378	0.841215	0.999684	0
T.pH.25vsB.pH.25	AWRI1077	-0.107139	5.77288	0.0371486	0.84754	0.999684	0
T.pH.25vsB.pH.25	AWRI1082	0.17831	14.5439	0.162287	0.687894	0.999684	0
T.pH.25vsB.pH.25	AWRI1427	0.106713	10.78	0.0311224	0.860314	0.999684	0
T.pH.25vsB.pH.25	AWRI1429	-0.0985309	13.2536	0.0711147	0.790251	0.999684	0
T.pH.25vsB.pH.25	AWRI1432	-0.0292722	11.5688	0.0118647	0.913472	0.999684	0
T.pH.25vsB.pH.25	AWRI1436	-0.0417754	12.4927	0.0068065	0.934408	0.999684	0
T.pH.25vsB.pH.25	AWRI1482	-0.0355251	12.0822	0.0104544	0.918758	0.999684	0
T.pH.25vsB.pH.25	AWRI1483	-0.00732602	15.5295	0.000502062	0.982167	0.999684	0
T.pH.25vsB.pH.25	AWRI1485	0.000831418	13.5653	5.22785e-06	0.99818	0.999684	0
T.pH.25vsB.pH.25	AWRI1486	-0.0609714	13.1276	0.0486225	0.825912	0.999684	0
T.pH.25vsB.pH.25	AWRI1487	-0.114844	13.9378	0.143822	0.705287	0.999684	0
T.pH.25vsB.pH.25	AWRI1488	0.0658365	14.6326	0.0382332	0.845358	0.999684	0
T.pH.25vsB.pH.25	AWRI1490	0.320261	14.8963	0.716953	0.399098	0.999684	0
T.pH.25vsB.pH.25	AWRI1491	-0.0759348	9.82425	0.0348542	0.852268	0.999684	0
T.pH.25vsB.pH.25	AWRI1493	-0.0482865	12.6658	0.0174505	0.895161	0.999684	0
T.pH.25vsB.pH.25	AWRI1497	0.0154085	14.3015	0.00524368	0.942413	0.999684	0
T.pH.25vsB.pH.25	AWRI1502	-0.0937478	14.4267	0.0461637	0.830303	0.999684	0
T.pH.25vsB.pH.25	AWRI1503	-0.0582398	12.8806	0.0246378	0.875578	0.999684	0
T.pH.25vsB.pH.25	AWRI1504	0.0304998	14.8672	0.00764139	0.93051	0.999684	0
T.pH.25vsB.pH.25	AWRI1505	0.0333013	10.7355	0.0171741	0.89599	0.999684	0
T.pH.25vsB.pH.25	AWRI1537	-0.100018	12.8057	0.0854168	0.770671	0.999684	0
T.pH.25vsB.pH.25	AWRI1638	0.0332616	8.71814	0.00868048	0.925949	0.999684	0
T.pH.25vsB.pH.25	AWRI1686	0.0505716	7.53825	0.00737371	0.931736	0.999684	0
T.pH.25vsB.pH.25	AWRI1688	0.0516525	10.8188	0.0328048	0.856626	0.999684	0
T.pH.25vsB.pH.25	AWRI1706	-0.0984806	15.0309	0.102612	0.749362	0.999684	0
T.pH.25vsB.pH.25	AWRI1709	-0.0320633	10.9826	0.0143879	0.904755	0.999684	0
T.pH.25vsB.pH.25	AWRI1712	-0.0687726	15.6016	0.0576165	0.810778	0.999684	0
T.pH.25vsB.pH.25	AWRI1716	-0.000769028	8.41428	5.13075e-06	0.998197	0.999684	0
T.pH.25vsB.pH.25	AWRI1722	0.0329081	11.3098	0.0064217	0.936284	0.999684	0
T.pH.25vsB.pH.25	AWRI1729	0.127858	13.3703	0.178239	0.673766	0.999684	0
T.pH.25vsB.pH.25	AWRI1736	-0.0693751	10.2771	0.0773284	0.781505	0.999684	0
T.pH.25vsB.pH.25	AWRI1742	0.0578979	12.1295	0.024089	0.87696	0.999684	0
T.pH.25vsB.pH.25	AWRI1756	0.00221373	14.3646	9.25754e-05	0.992342	0.999684	0
T.pH.25vsB.pH.25	AWRI1757	0.16437	11.7459	0.125974	0.723368	0.999684	0
T.pH.25vsB.pH.25	AWRI1758	-0.0275552	14.4318	0.00297725	0.956591	0.999684	0
T.pH.25vsB.pH.25	AWRI1759	0.19773	9.49976	0.525955	0.469947	0.999684	0
T.pH.25vsB.pH.25	AWRI1760	0.0314036	12.1428	0.00574639	0.93972	0.999684	0
T.pH.25vsB.pH.25	AWRI1776	-0.00288624	9.8793	0.000161002	0.989901	0.999684	0
T.pH.25vsB.pH.25	AWRI1778	0.0582054	13.3671	0.0181651	0.89305	0.999684	0
T.pH.25vsB.pH.25	AWRI1781	0.132307	13.099	0.158024	0.6918	0.999684	0
T.pH.25vsB.pH.25	AWRI1795	0.0101556	15.1434	0.000940445	0.975594	0.999684	0
T.pH.25vsB.pH.25	AWRI1796	-0.0452051	14.1372	0.0222222	0.881787	0.999684	0
T.pH.25vsB.pH.25	AWRI1833	0.205087	9.21976	0.56864	0.45251	0.999684	0
T.pH.25vsB.pH.25	AWRI1910	-0.100683	13.4165	0.0347427	0.852502	0.999684	0
T.pH.25vsB.pH.25	AWRI1918	-0.0715734	10.3045	0.0508056	0.969471	0.999684	0
T.pH.25vsB.pH.25	AWRI2013	0.0529772	10.3481	0.0335606	0.855003	0.999684	0
T.pH.25vsB.pH.25	AWRI2077	0.00523169	6.4263	0.000161466	0.989886	0.999684	0
T.pH.25vsB.pH.25	AWRI2078	0.0334859	14.6202	0.0133275	0.908316	0.999684	0
T.pH.25vsB.pH.25	AWRI2079	0.0315515	10.4055	0.0113011	0.915544	0.999684	0
T.pH.25vsB.pH.25	AWRI2260	0.00696937	14.2114	0.000369125	0.984708	0.999684	0
T.pH.25vsB.pH.25	AWRI2308	-0.0747778	13.3661	0.0722321	0.788649	0.999684	0
T.pH.25vsB.pH.25	AWRI2776	-0.145249	14.5511	0.157648	0.692148	0.999684	0
T.pH.25vsB.pH.25	AWRI2851	-0.022357	13.1416	0.00420013	0.948451	0.999684	0
T.pH.25vsB.pH.25	AWRI2852	0.00361877	11.382	8.51651e-05	0.992655	0.999684	0
T.pH.25vsB.pH.25	AWRI2858	-0.0273032	14.3654	0.0101174	0.920074	0.999684	0
T.pH.25vsB.pH.25	AWRI2861	0.13705	12.8786	0.0812696	0.776156	0.999684	0
T.pH.25vsB.pH.25	AWRI2863	-0.0171304	14.0561	0.000889994	0.976258	0.999684	0
T.pH.25vsB.pH.25	AWRI2866	0.0194542	10.5601	0.00178375	0.966393	0.999684	0
T.pH.25vsB.pH.25	AWRI2867	-0.065446	12.6371	0.0663856	0.797185	0.999684	0
T.pH.25vsB.pH.25	AWRI2874	0.0802236	12.3305	0.0293692	0.864265	0.999684	0
T.pH.25vsB.pH.25	AWRI2878	-0.0444194	13.464	0.013033	0.90933	0.999684	0
T.pH.25vsB.pH.25	AWRI2880	-0.0824676	14.4136	0.0442455	0.833811	0.999684	0
T.pH.25vsB.pH.25	AWRI2881	0.0314376	12.9519	0.00900993	0.924561	0.999684	0
T.pH.25vsB.pH.25	AWRI2910	-0.0420397	14.7454	0.025723	0.872891	0.999684	0
T.pH.25vsB.pH.25	AWRI2913	0.0813693	12.4338	0.0291893	0.864677	0.999684	0
T.pH.25vsB.pH.25	AWRI2914	-0.124341	13.8999	0.0933352	0.760593	0.999684	0
T.pH.50vsB.pH.50	AWRI81	0.097748	10.37	0.142653	0.70643	0.97551	0
T.pH.50vsB.pH.50	AWRI170	-0.159991	11.2077	0.221588	0.638822	0.97551	0
T.pH.50vsB.pH.50	AWRI213	-0.0536933	9.45006	0.011359	0.91533	0.97551	0
T.pH.50vsB.pH.50	AWRI228	0.0788491	15.2435	0.0891667	0.765837	0.97551	0
T.pH.50vsB.pH.50	AWRI266	-0.620438	11.2257	1.42599	0.23516	0.97551	0
T.pH.50vsB.pH.50	AWRI722	0.103733	12.152	0.167047	0.683593	0.97551	0
T.pH.50vsB.pH.50	AWRI724	-0.316368	11.4184	0.49082	0.48514	0.97551	0
T.pH.50vsB.pH.50	AWRI735	-0.218176	14.0363	0.533652	0.466724	0.97551	0
T.pH.50vsB.pH.50	AWRI740	0.017218	11.0619	0.0053429	0.941871	0.97551	0
T.pH.50vsB.pH.50	AWRI763	0.0370537	12.4507	0.0122211	0.912188	0.97551	0
T.pH.50vsB.pH.50	AWRI767	-0.0171634	5.13124	0.000770724	0.977905	0.989276	0
T.pH.50vsB.pH.50	AWRI778	0.318822	12.365	0.981732	0.324079	0.97551	0
T.pH.50vsB.pH.50	AWRI796	0.0296148	16.3723	0.00684609	0.934218	0.97551	0
T.pH.50vsB.pH.50	AWRI833	0.113927	10.47	0.0800354	0.777817	0.97551	0
T.pH.50vsB.pH.50	AWRI838	-0.0943887	13.1107	0.0838811	0.772684	0.97551	0
T.pH.50vsB.pH.50	AWRI896	-0.255013	12.6499	0.346505	0.557385	0.97551	0
T.pH.50vsB.pH.50	AWRI934	0.051001	9.32151	0.0251264	0.874361	0.97551	0
T.pH.50vsB.pH.50	AWRI935	-0.393839	10.2642	0.68069	0.411254	0.97551	0
T.pH.50vsB.pH.50	AWRI947	-0.18565	13.5261	0.242756	0.623266	0.97551	0
T.pH.50vsB.pH.50	AWRI1001	0.306008	15.1533	0.954846	0.330764	0.97551	0
T.pH.50vsB.pH.50	AWRI1017	0.088496	12.7788	0.0898186	0.765008	0.97551	0
T.pH.50vsB.pH.50	AWRI1077	-0.136876	5.77288	0.0619842	0.80388	0.97551	0
T.pH.50vsB.pH.50	AWRI1082	0.396336	14.5439	0.981998	0.324026	0.97551	0
T.pH.50vsB.pH.50	AWRI1427	-0.512344	10.78	0.737862	0.392339	0.97551	0
T.pH.50vsB.pH.50	AWRI1429	0.15678	13.2536	0.219063	0.640737	0.97551	0
T.pH.50vsB.pH.50	AWRI1432	-0.139732	11.5688	0.305489	0.581652	0.97551	0
T.pH.50vsB.pH.50	AWRI1436	-0.449724	12.4927	0.893869	0.346642	0.97551	0
T.pH.50vsB.pH.50	AWRI1482	-0.0691408	12.0822	0.0443822	0.833558	0.97551	0
T.pH.50vsB.pH.50	AWRI1483	0.126696	15.5295	0.186299	0.666912	0.97551	0
T.pH.50vsB.pH.50	AWRI1485	-0.0570274	13.5653	0.029712	0.863481	0.97551	0
T.pH.50vsB.pH.50	AWRI1486	-0.133546	13.1276	0.278827	0.5986	0.97551	0
T.pH.50vsB.pH.50	AWRI1487	0.081515	13.9378	0.0863111	0.769508	0.97551	0
T.pH.50vsB.pH.50	AWRI1488	0.234024	14.6326	0.595975	0.441875	0.97551	0
T.pH.50vsB.pH.50	AWRI1490	-0.0131577	14.8963	0.00147389	0.96945	0.989276	0
T.pH.50vsB.pH.50	AWRI1491	-0.55477	9.82425	1.8184	0.180458	0.97551	0
T.pH.50vsB.pH.50	AWRI1493	-0.163725	12.6658	0.238176	0.626558	0.97551	0
T.pH.50vsB.pH.50	AWRI1497	-0.038669	14.3015	0.0404113	0.841072	0.97551	0
T.pH.50vsB.pH.50	AWRI1502	0.10808	14.4267	0.0761637	0.783118	0.97551	0
T.pH.50vsB.pH.50	AWRI1503	0.144381	12.8806	0.180363	0.671942	0.97551	0
T.pH.50vsB.pH.50	AWRI1504	0.206054	14.8672	0.425963	0.515422	0.97551	0
T.pH.50vsB.pH.50	AWRI1505	0.291741	10.7355	1.46526	0.228848	0.97551	0
T.pH.50vsB.pH.50	AWRI1537	0.348176	12.8057	1.19778	0.276303	0.97551	0
T.pH.50vsB.pH.50	AWRI1638	0.228098	8.71814	0.423001	0.516883	0.97551	0
T.pH.50vsB.pH.50	AWRI1686	-0.0644385	7.53825	0.0123078	0.911879	0.97551	0
T.pH.50vsB.pH.50	AWRI1688	-0.149465	10.8188	0.295878	0.587646	0.97551	0
T.pH.50vsB.pH.50	AWRI1706	0.169241	15.0309	0.377243	0.540429	0.97551	0
T.pH.50vsB.pH.50	AWRI1709	0.0289369	10.9826	0.0134414	0.907927	0.97551	0
T.pH.50vsB.pH.50	AWRI1712	0.11366	15.6016	0.19608	0.658826	0.97551	0
T.pH.50vsB.pH.50	AWRI1716	-0.151482	8.41428	0.195965	0.658921	0.97551	0
T.pH.50vsB.pH.50	AWRI1722	0.0808872	11.3098	0.0452793	0.83191	0.97551	0
T.pH.50vsB.pH.50	AWRI1729	0.031861	13.3703	0.0129502	0.909617	0.97551	0
T.pH.50vsB.pH.50	AWRI1736	-0.159318	10.2771	0.434022	0.511483	0.97551	0
T.pH.50vsB.pH.50	AWRI1742	-0.216872	12.1295	0.386917	0.53529	0.97551	0
T.pH.50vsB.pH.50	AWRI1756	0.0737528	14.3646	0.126134	0.723197	0.97551	0
T.pH.50vsB.pH.50	AWRI1757	-0.337197	11.7459	0.587986	0.444951	0.97551	0
T.pH.50vsB.pH.50	AWRI1758	-0.489351	14.4318	1.08098	0.30091	0.97551	0
T.pH.50vsB.pH.50	AWRI1759	-0.123568	9.49976	0.217385	0.642018	0.97551	0
T.pH.50vsB.pH.50	AWRI1760	-0.211171	12.1428	0.297467	0.586647	0.97551	0
T.pH.50vsB.pH.50	AWRI1776	0.103526	9.8793	0.228073	0.633962	0.97551	0
T.pH.50vsB.pH.50	AWRI1778	-0.156246	13.3671	0.158105	0.691729	0.97551	0
T.pH.50vsB.pH.50	AWRI1781	-0.0964158	13.099	0.0987277	0.753993	0.97551	0
T.pH.50vsB.pH.50	AWRI1795	0.293704	15.1434	0.969282	0.327152	0.97551	0
T.pH.50vsB.pH.50	AWRI1796	0.150577	14.1372	0.299476	0.585388	0.97551	0
T.pH.50vsB.pH.50	AWRI1833	-0.127171	9.21976	0.220411	0.639713	0.97551	0
T.pH.50vsB.pH.50	AWRI1910	0.00309665	13.4165	3.95156e-05	0.994997	0.994997	0
T.pH.50vsB.pH.50	AWRI1918	0.0751172	10.3045	0.0589252	0.808683	0.97551	0
T.pH.50vsB.pH.50	AWRI2013	-0.182079	10.3481	0.425247	0.515774	0.97551	0
T.pH.50vsB.pH.50	AWRI2077	0.193264	6.4263	0.237581	0.626988	0.97551	0
T.pH.50vsB.pH.50	AWRI2078	0.0707048	14.6202	0.0732092	0.787258	0.97551	0
T.pH.50vsB.pH.50	AWRI2079	-0.160495	10.4055	0.317683	0.574221	0.97551	0
T.pH.50vsB.pH.50	AWRI2260	0.0714251	14.2114	0.046869	0.82903	0.97551	0
T.pH.50vsB.pH.50	AWRI2308	0.179994	13.3661	0.510034	0.47673	0.97551	0
T.pH.50vsB.pH.50	AWRI2776	0.427374	14.5511	1.67083	0.199022	0.97551	0
T.pH.50vsB.pH.50	AWRI2851	0.142144	13.1416	0.206053	0.650828	0.97551	0
T.pH.50vsB.pH.50	AWRI2852	-0.448378	11.382	1.415	0.236946	0.97551	0
T.pH.50vsB.pH.50	AWRI2858	0.148891	14.3654	0.368062	0.54539	0.97551	0
T.pH.50vsB.pH.50	AWRI2861	0.619964	12.8786	1.90525	0.170478	0.97551	0
T.pH.50vsB.pH.50	AWRI2863	-0.0515336	14.0561	0.00986809	0.921063	0.97551	0
T.pH.50vsB.pH.50	AWRI2866	-0.0904338	10.5601	0.0412425	0.839471	0.97551	0
T.pH.50vsB.pH.50	AWRI2867	0.187749	12.6371	0.64908	0.422287	0.97551	0
T.pH.50vsB.pH.50	AWRI2874	-0.186798	12.3305	0.184056	0.668805	0.97551	0
T.pH.50vsB.pH.50	AWRI2878	0.229484	13.464	0.427514	0.51466	0.97551	0
T.pH.50vsB.pH.50	AWRI2880	0.336467	14.4136	0.913719	0.341356	0.97551	0
T.pH.50vsB.pH.50	AWRI2881	0.126004	12.9519	0.175971	0.675727	0.97551	0
T.pH.50vsB.pH.50	AWRI2910	0.195617	14.7454	0.6845	0.409942	0.97551	0
T.pH.50vsB.pH.50	AWRI2913	-0.252615	12.4338	0.322507	0.57134	0.97551	0
T.pH.50vsB.pH.50	AWRI2914	-0.184376	13.8999	0.245201	0.621524	0.97551	0
T.pH.75vsB.pH.75	AWRI81	0.12172	10.37	0.253351	0.615793	0.996351	0
T.pH.75vsB.pH.75	AWRI170	0.0558418	11.2077	0.030088	0.862629	0.996351	0
T.pH.75vsB.pH.75	AWRI213	0.0679041	9.45006	0.0222638	0.881679	0.996351	0
T.pH.75vsB.pH.75	AWRI228	-0.016568	15.2435	0.00397042	0.949879	0.996351	0
T.pH.75vsB.pH.75	AWRI266	0.123249	11.2257	0.0676081	0.79537	0.996351	0
T.pH.75vsB.pH.75	AWRI722	-0.0185291	12.152	0.00561724	0.9404	0.996351	0
T.pH.75vsB.pH.75	AWRI724	0.0543372	11.4184	0.0163884	0.898385	0.996351	0
T.pH.75vsB.pH.75	AWRI735	0.0211007	14.0363	0.00513593	0.943006	0.996351	0
T.pH.75vsB.pH.75	AWRI740	0.113025	11.0619	0.258559	0.612193	0.996351	0
T.pH.75vsB.pH.75	AWRI763	0.0339729	12.4507	0.0111017	0.91629	0.996351	0
T.pH.75vsB.pH.75	AWRI767	0.104669	5.13124	0.0346724	0.852648	0.996351	0
T.pH.75vsB.pH.75	AWRI778	-0.0170669	12.365	0.00293021	0.956935	0.996351	0
T.pH.75vsB.pH.75	AWRI796	-0.0833225	16.3723	0.0544654	0.81593	0.996351	0
T.pH.75vsB.pH.75	AWRI833	0.0607086	10.47	0.0255042	0.87343	0.996351	0
T.pH.75vsB.pH.75	AWRI838	-0.0411389	13.1107	0.0172281	0.895827	0.996351	0
T.pH.75vsB.pH.75	AWRI896	0.0266421	12.6499	0.00408526	0.949161	0.996351	0
T.pH.75vsB.pH.75	AWRI934	0.168828	9.32151	0.325754	0.569406	0.996351	0
T.pH.75vsB.pH.75	AWRI935	0.130551	10.2642	0.0903769	0.764304	0.996351	0
T.pH.75vsB.pH.75	AWRI947	0.00540684	13.5261	0.000222263	0.988134	0.996351	0
T.pH.75vsB.pH.75	AWRI1001	-0.0991932	15.1533	0.101525	0.750649	0.996351	0
T.pH.75vsB.pH.75	AWRI1017	-0.00762414	12.7788	0.000693136	0.979047	0.996351	0
T.pH.75vsB.pH.75	AWRI1077	0.43479	5.77288	0.739277	0.391877	0.996351	0
T.pH.75vsB.pH.75	AWRI1082	-0.0196811	14.5439	0.00245647	0.960567	0.996351	0
T.pH.75vsB.pH.75	AWRI1427	0.108384	10.78	0.039408	0.843034	0.996351	0
T.pH.75vsB.pH.75	AWRI1429	-0.0360042	13.2536	0.0119403	0.913198	0.996351	0
T.pH.75vsB.pH.75	AWRI1432	0.114597	11.5688	0.228651	0.633533	0.996351	0
T.pH.75vsB.pH.75	AWRI1436	0.065988	12.4927	0.0212667	0.884339	0.996351	0
T.pH.75vsB.pH.75	AWRI1482	-0.00915814	12.0822	0.000871376	0.976507	0.996351	0
T.pH.75vsB.pH.75	AWRI1483	-0.073138	15.5295	0.0626107	0.802912	0.996351	0
T.pH.75vsB.pH.75	AWRI1485	-0.0861104	13.5653	0.07034	0.791369	0.996351	0
T.pH.75vsB.pH.75	AWRI1486	0.0203643	13.1276	0.00681739	0.934355	0.996351	0
T.pH.75vsB.pH.75	AWRI1487	-0.0631432	13.9378	0.0547	0.815539	0.996351	0
T.pH.75vsB.pH.75	AWRI1488	-0.0950228	14.6326	0.0993547	0.753239	0.996351	0
T.pH.75vsB.pH.75	AWRI1490	0.0335555	14.8963	0.00971939	0.921657	0.996351	0
T.pH.75vsB.pH.75	AWRI1491	-0.0220024	9.82425	0.00366975	0.951812	0.996351	0
T.pH.75vsB.pH.75	AWRI1493	-0.0126692	12.6658	0.00150479	0.969131	0.996351	0
T.pH.75vsB.pH.75	AWRI1497	-0.0888811	14.3015	0.218097	0.641474	0.996351	0
T.pH.75vsB.pH.75	AWRI1502	-0.0892672	14.4267	0.0525704	0.819104	0.996351	0
T.pH.75vsB.pH.75	AWRI1503	-0.0448574	12.8806	0.0183404	0.892537	0.996351	0
T.pH.75vsB.pH.75	AWRI1504	-0.0593503	14.8672	0.0361451	0.849588	0.996351	0
T.pH.75vsB.pH.75	AWRI1505	0.0418841	10.7355	0.0340286	0.854006	0.996351	0
T.pH.75vsB.pH.75	AWRI1537	0.049435	12.8057	0.0262309	0.871653	0.996351	0
T.pH.75vsB.pH.75	AWRI1638	0.129929	8.71814	0.167931	0.682803	0.996351	0
T.pH.75vsB.pH.75	AWRI1686	0.43097	7.53825	0.660975	0.418089	0.996351	0
T.pH.75vsB.pH.75	AWRI1688	0.1733	10.8188	0.463901	0.497325	0.996351	0
T.pH.75vsB.pH.75	AWRI1706	-0.0587899	15.0309	0.0459419	0.830703	0.996351	0
T.pH.75vsB.pH.75	AWRI1709	0.0864094	10.9826	0.131105	0.718026	0.996351	0
T.pH.75vsB.pH.75	AWRI1712	-0.0545638	15.6016	0.0454961	0.831513	0.996351	0
T.pH.75vsB.pH.75	AWRI1716	0.195052	8.41428	0.419946	0.518397	0.996351	0
T.pH.75vsB.pH.75	AWRI1722	-0.0174315	11.3098	0.00225018	0.962257	0.996351	0
T.pH.75vsB.pH.75	AWRI1729	0.0210368	13.3703	0.00601226	0.938344	0.996351	0
T.pH.75vsB.pH.75	AWRI1736	0.160457	10.2771	0.521574	0.471798	0.996351	0
T.pH.75vsB.pH.75	AWRI1742	0.00182908	12.1295	3.00251e-05	0.995639	0.996351	0
T.pH.75vsB.pH.75	AWRI1756	-0.070861	14.3646	0.118654	0.731197	0.996351	0
T.pH.75vsB.pH.75	AWRI1757	0.0314171	11.7459	0.00572692	0.939823	0.996351	0
T.pH.75vsB.pH.75	AWRI1758	0.075467	14.4318	0.0279697	0.867508	0.996351	0
T.pH.75vsB.pH.75	AWRI1759	0.112548	9.49976	0.213029	0.645371	0.996351	0
T.pH.75vsB.pH.75	AWRI1760	0.103753	12.1428	0.0783755	0.780069	0.996351	0
T.pH.75vsB.pH.75	AWRI1776	0.132499	9.8793	0.428246	0.514301	0.996351	0
T.pH.75vsB.pH.75	AWRI1778	-0.00823186	13.3671	0.000453146	0.983058	0.996351	0
T.pH.75vsB.pH.75	AWRI1781	0.0561764	13.099	0.0354512	0.851021	0.996351	0
T.pH.75vsB.pH.75	AWRI1795	-0.0509843	15.1434	0.0296307	0.863667	0.996351	0
T.pH.75vsB.pH.75	AWRI1796	-0.0666065	14.1372	0.0605029	0.806189	0.996351	0
T.pH.75vsB.pH.75	AWRI1833	0.0472806	9.21976	0.0374878	0.846854	0.996351	0
T.pH.75vsB.pH.75	AWRI1910	0.0247565	13.4165	0.00264483	0.959084	0.996351	0
T.pH.75vsB.pH.75	AWRI1918	0.107225	10.3045	0.142967	0.706123	0.996351	0
T.pH.75vsB.pH.75	AWRI2013	0.130772	10.3481	0.255547	0.614269	0.996351	0
T.pH.75vsB.pH.75	AWRI2077	0.220072	6.4263	0.379067	0.539453	0.996351	0
T.pH.75vsB.pH.75	AWRI2078	-0.0713687	14.6202	0.0756248	0.783864	0.996351	0
T.pH.75vsB.pH.75	AWRI2079	0.115337	10.4055	0.188817	0.664807	0.996351	0
T.pH.75vsB.pH.75	AWRI2260	-0.0827195	14.2114	0.0650501	0.799191	0.996351	0
T.pH.75vsB.pH.75	AWRI2308	-0.0638446	13.3661	0.0661364	0.797558	0.996351	0
T.pH.75vsB.pH.75	AWRI2776	-0.00946689	14.5511	0.000843317	0.976889	0.996351	0
T.pH.75vsB.pH.75	AWRI2851	-0.0953915	13.1416	0.095729	0.757638	0.996351	0
T.pH.75vsB.pH.75	AWRI2852	0.0332939	11.382	0.00903479	0.924457	0.996351	0
T.pH.75vsB.pH.75	AWRI2858	-0.0684091	14.3654	0.0795529	0.778467	0.996351	0
T.pH.75vsB.pH.75	AWRI2861	-0.0315143	12.8786	0.00539974	0.941564	0.996351	0
T.pH.75vsB.pH.75	AWRI2863	-0.0836396	14.0561	0.0265612	0.870856	0.996351	0
T.pH.75vsB.pH.75	AWRI2866	0.212631	10.5601	0.268015	0.605775	0.996351	0
T.pH.75vsB.pH.75	AWRI2867	-0.00422489	12.6371	0.000347517	0.985163	0.996351	0
T.pH.75vsB.pH.75	AWRI2874	0.0460113	12.3305	0.01204	0.912839	0.996351	0
T.pH.75vsB.pH.75	AWRI2878	-0.0657212	13.464	0.0357668	0.850368	0.996351	0
T.pH.75vsB.pH.75	AWRI2880	0.00160414	14.4136	2.10161e-05	0.996351	0.996351	0
T.pH.75vsB.pH.75	AWRI2881	-0.00980122	12.9519	0.00109386	0.97368	0.996351	0
T.pH.75vsB.pH.75	AWRI2910	-0.0716237	14.7454	0.0935457	0.760331	0.996351	0
T.pH.75vsB.pH.75	AWRI2913	0.00665804	12.4338	0.00024393	0.987569	0.996351	0
T.pH.75vsB.pH.75	AWRI2914	-0.0364521	13.8999	0.0100948	0.920163	0.996351	0
T.pH.100vsB.pH.100	AWRI81	-0.618486	10.37	5.39679	0.0221274	0.385016	0
T.pH.100vsB.pH.100	AWRI170	-0.204759	11.2077	0.3312	0.566201	0.957835	0
T.pH.100vsB.pH.100	AWRI213	-0.853541	9.45006	2.54451	0.113739	0.526219	0
T.pH.100vsB.pH.100	AWRI228	-0.3278	15.2435	1.50676	0.222415	0.645003	0
T.pH.100vsB.pH.100	AWRI266	-0.249957	11.2257	0.232482	0.630712	0.957835	0
T.pH.100vsB.pH.100	AWRI722	0.0779305	12.152	0.0854162	0.770672	0.957835	0
T.pH.100vsB.pH.100	AWRI724	-0.670205	11.4184	2.1156	0.148843	0.526219	0
T.pH.100vsB.pH.100	AWRI735	0.448576	14.0363	2.0384	0.156377	0.526219	0
T.pH.100vsB.pH.100	AWRI740	-0.0202565	11.0619	0.00717627	0.932653	0.981677	0
T.pH.100vsB.pH.100	AWRI763	-0.154439	12.4507	0.214774	0.644023	0.957835	0
T.pH.100vsB.pH.100	AWRI767	-0.0252387	5.13124	0.00146602	0.969531	0.981677	0
T.pH.100vsB.pH.100	AWRI778	0.486267	12.365	2.02965	0.157261	0.526219	0
T.pH.100vsB.pH.100	AWRI796	-0.575231	16.3723	2.56641	0.112215	0.526219	0
T.pH.100vsB.pH.100	AWRI833	-0.303296	10.47	0.500334	0.480949	0.950968	0
T.pH.100vsB.pH.100	AWRI838	-0.315965	13.1107	0.934448	0.33596	0.772592	0
T.pH.100vsB.pH.100	AWRI896	-0.17388	12.6499	0.153565	0.69596	0.957835	0
T.pH.100vsB.pH.100	AWRI934	-0.817911	9.32151	5.63084	0.0194911	0.385016	0
T.pH.100vsB.pH.100	AWRI935	0.221531	10.2642	0.205614	0.65118	0.957835	0
T.pH.100vsB.pH.100	AWRI947	-0.550177	13.5261	2.1162	0.148773	0.526219	0
T.pH.100vsB.pH.100	AWRI1001	0.464382	15.1533	2.08108	0.15215	0.526219	0
T.pH.100vsB.pH.100	AWRI1017	-0.180317	12.7788	0.36073	0.549412	0.957835	0
T.pH.100vsB.pH.100	AWRI1077	0.107872	5.77288	0.0327679	0.856706	0.981677	0
T.pH.100vsB.pH.100	AWRI1082	-0.120745	14.5439	0.0859624	0.769964	0.957835	0
T.pH.100vsB.pH.100	AWRI1427	0.598017	10.78	0.928708	0.337454	0.772592	0
T.pH.100vsB.pH.100	AWRI1429	-0.176022	13.2536	0.269002	0.605108	0.957835	0
T.pH.100vsB.pH.100	AWRI1432	-0.0385885	11.5688	0.0218588	0.88275	0.981677	0
T.pH.100vsB.pH.100	AWRI1436	-0.365302	12.4927	0.560158	0.4559	0.922403	0
T.pH.100vsB.pH.100	AWRI1482	-0.167983	12.0822	0.259175	0.61177	0.957835	0
T.pH.100vsB.pH.100	AWRI1483	0.0455117	15.5295	0.023399	0.878722	0.981677	0
T.pH.100vsB.pH.100	AWRI1485	0.451512	13.5653	1.69324	0.19606	0.609185	0
T.pH.100vsB.pH.100	AWRI1486	-0.0612463	13.1276	0.0552192	0.814682	0.981677	0
T.pH.100vsB.pH.100	AWRI1487	-0.334961	13.9378	1.3988	0.23963	0.651495	0
T.pH.100vsB.pH.100	AWRI1488	-0.176977	14.6326	0.324775	0.569985	0.957835	0
T.pH.100vsB.pH.100	AWRI1490	0.0259449	14.8963	0.00545101	0.941287	0.981677	0
T.pH.100vsB.pH.100	AWRI1491	-0.0332621	9.82425	0.00633825	0.936699	0.981677	0
T.pH.100vsB.pH.100	AWRI1493	0.132537	12.6658	0.1488	0.700475	0.957835	0
T.pH.100vsB.pH.100	AWRI1497	-0.0617478	14.3015	0.0983638	0.754432	0.957835	0
T.pH.100vsB.pH.100	AWRI1502	0.0147199	14.4267	0.00138427	0.970393	0.981677	0
T.pH.100vsB.pH.100	AWRI1503	0.583248	12.8806	2.48984	0.117631	0.526219	0
T.pH.100vsB.pH.100	AWRI1504	0.764459	14.8672	5.5347	0.0205315	0.385016	0
T.pH.100vsB.pH.100	AWRI1505	0.129279	10.7355	0.2444	0.622092	0.957835	0
T.pH.100vsB.pH.100	AWRI1537	0.634805	12.8057	3.67336	0.0580434	0.526219	0
T.pH.100vsB.pH.100	AWRI1638	-0.405107	8.71814	1.11665	0.293097	0.749984	0
T.pH.100vsB.pH.100	AWRI1686	-0.0399041	7.53825	0.00438884	0.947308	0.981677	0
T.pH.100vsB.pH.100	AWRI1688	-0.057555	10.8188	0.0417936	0.838415	0.981677	0
T.pH.100vsB.pH.100	AWRI1706	-0.647854	15.0309	5.45486	0.02144	0.385016	0
T.pH.100vsB.pH.100	AWRI1709	-0.111498	10.9826	0.17422	0.677252	0.957835	0
T.pH.100vsB.pH.100	AWRI1712	-0.46583	15.6016	3.25685	0.07403	0.526219	0
T.pH.100vsB.pH.100	AWRI1716	-0.501448	8.41428	1.93506	0.167186	0.538709	0
T.pH.100vsB.pH.100	AWRI1722	-0.487395	11.3098	1.54423	0.216796	0.645003	0
T.pH.100vsB.pH.100	AWRI1729	0.0119196	13.3703	0.00174659	0.966745	0.981677	0
T.pH.100vsB.pH.100	AWRI1736	-0.305644	10.2771	1.40406	0.238756	0.651495	0
T.pH.100vsB.pH.100	AWRI1742	0.143816	12.1295	0.157331	0.692442	0.957835	0
T.pH.100vsB.pH.100	AWRI1756	-0.181199	14.3646	0.741003	0.391327	0.865336	0
T.pH.100vsB.pH.100	AWRI1757	-0.355562	11.7459	0.631752	0.428539	0.887688	0
T.pH.100vsB.pH.100	AWRI1758	0.371362	14.4318	0.635743	0.427089	0.887688	0
T.pH.100vsB.pH.100	AWRI1759	-1.55177e-05	9.49976	3.41641e-09	0.999953	0.999953	0
T.pH.100vsB.pH.100	AWRI1760	-0.587369	12.1428	2.26659	0.135233	0.526219	0
T.pH.100vsB.pH.100	AWRI1776	-0.256173	9.8793	1.24062	0.267929	0.706357	0
T.pH.100vsB.pH.100	AWRI1778	-0.169849	13.3671	0.182463	0.670156	0.957835	0
T.pH.100vsB.pH.100	AWRI1781	0.101447	13.099	0.109234	0.741686	0.957835	0
T.pH.100vsB.pH.100	AWRI1795	0.58603	15.1434	3.67041	0.0581424	0.526219	0
T.pH.100vsB.pH.100	AWRI1796	0.480579	14.1372	2.79456	0.0976017	0.526219	0
T.pH.100vsB.pH.100	AWRI1833	0.0350452	9.21976	0.0139719	0.906136	0.981677	0
T.pH.100vsB.pH.100	AWRI1910	0.876241	13.4165	2.58828	0.110715	0.526219	0
T.pH.100vsB.pH.100	AWRI1918	-0.12367	10.3045	0.145777	0.703386	0.957835	0
T.pH.100vsB.pH.100	AWRI2013	-0.107281	10.3481	0.125147	0.724237	0.957835	0
T.pH.100vsB.pH.100	AWRI2077	0.15844	6.4263	0.130917	0.71822	0.957835	0
T.pH.100vsB.pH.100	AWRI2078	-0.437285	14.6202	2.77021	0.0990546	0.526219	0
T.pH.100vsB.pH.100	AWRI2079	0.287652	10.4055	0.930668	0.336935	0.772592	0
T.pH.100vsB.pH.100	AWRI2260	0.521699	14.2114	2.27366	0.134632	0.526219	0
T.pH.100vsB.pH.100	AWRI2308	0.4375	13.3661	2.77002	0.0990659	0.526219	0
T.pH.100vsB.pH.100	AWRI2776	0.746113	14.5511	4.79265	0.0308254	0.446968	0
T.pH.100vsB.pH.100	AWRI2851	0.151612	13.1416	0.203509	0.652846	0.957835	0
T.pH.100vsB.pH.100	AWRI2852	0.0755588	11.382	0.0391737	0.843493	0.981677	0
T.pH.100vsB.pH.100	AWRI2858	-0.253711	14.3654	1.03315	0.311788	0.772592	0
T.pH.100vsB.pH.100	AWRI2861	0.159018	12.8786	0.115504	0.734655	0.957835	0
T.pH.100vsB.pH.100	AWRI2863	-0.85787	14.0561	2.74938	0.100331	0.526219	0
T.pH.100vsB.pH.100	AWRI2866	-0.103621	10.5601	0.0479317	0.827135	0.981677	0
T.pH.100vsB.pH.100	AWRI2867	-0.0942487	12.6371	0.154614	0.694972	0.957835	0
T.pH.100vsB.pH.100	AWRI2874	-0.196717	12.3305	0.19607	0.658839	0.957835	0
T.pH.100vsB.pH.100	AWRI2878	0.0600554	13.464	0.027707	0.868124	0.981677	0
T.pH.100vsB.pH.100	AWRI2880	-0.206382	14.4136	0.333042	0.565126	0.957835	0
T.pH.100vsB.pH.100	AWRI2881	0.501504	12.9519	2.59452	0.110276	0.526219	0
T.pH.100vsB.pH.100	AWRI2910	0.370975	14.7454	2.34817	0.128477	0.526219	0
T.pH.100vsB.pH.100	AWRI2913	-0.376523	12.4338	0.720778	0.397856	0.865336	0
T.pH.100vsB.pH.100	AWRI2914	-1.21527	13.8999	10.3914	0.00169367	0.147349	0
T.Te.25vsB.Te.25	AWRI81	-0.048568	10.37	0.0342372	0.853565	0.955463	0
T.Te.25vsB.Te.25	AWRI170	-0.44414	11.2077	1.82405	0.179774	0.622384	0
T.Te.25vsB.Te.25	AWRI213	0.036628	9.45006	0.00556277	0.94069	0.981684	0
T.Te.25vsB.Te.25	AWRI228	0.00985338	15.2435	0.00138353	0.9704	0.981684	0
T.Te.25vsB.Te.25	AWRI266	-0.521768	11.2257	1.18871	0.278131	0.672151	0
T.Te.25vsB.Te.25	AWRI722	-0.176052	12.152	0.467546	0.495644	0.813605	0
T.Te.25vsB.Te.25	AWRI724	-0.512605	11.4184	1.42808	0.234819	0.672151	0
T.Te.25vsB.Te.25	AWRI735	-0.148866	14.0363	0.246102	0.620884	0.831029	0
T.Te.25vsB.Te.25	AWRI740	-0.127307	11.0619	0.295059	0.588163	0.831029	0
T.Te.25vsB.Te.25	AWRI763	0.279673	12.4507	0.673205	0.41382	0.78137	0
T.Te.25vsB.Te.25	AWRI767	-0.380678	5.13124	0.446722	0.505382	0.814226	0
T.Te.25vsB.Te.25	AWRI778	-0.00595561	12.365	0.00034414	0.985235	0.985235	0
T.Te.25vsB.Te.25	AWRI796	0.0989115	16.3723	0.0753552	0.784243	0.934645	0
T.Te.25vsB.Te.25	AWRI833	-0.431897	10.47	1.23675	0.268685	0.672151	0
T.Te.25vsB.Te.25	AWRI838	0.444653	13.1107	1.80224	0.182375	0.622384	0
T.Te.25vsB.Te.25	AWRI896	-0.56649	12.6499	1.82456	0.179729	0.622384	0
T.Te.25vsB.Te.25	AWRI934	0.550538	9.32151	2.856	0.09404	0.622384	0
T.Te.25vsB.Te.25	AWRI935	-0.627344	10.2642	2.04737	0.155493	0.622384	0
T.Te.25vsB.Te.25	AWRI947	0.295835	13.5261	0.635202	0.427278	0.78137	0
T.Te.25vsB.Te.25	AWRI1001	0.0942419	15.1533	0.0888229	0.766276	0.934645	0
T.Te.25vsB.Te.25	AWRI1017	0.751723	12.7788	6.14243	0.014812	0.622384	0
T.Te.25vsB.Te.25	AWRI1077	-0.271758	5.77288	0.274819	0.601237	0.831029	0
T.Te.25vsB.Te.25	AWRI1082	-0.020349	14.5439	0.00244139	0.960688	0.981684	0
T.Te.25vsB.Te.25	AWRI1427	-0.604017	10.78	1.20092	0.275691	0.672151	0
T.Te.25vsB.Te.25	AWRI1429	0.621853	13.2536	3.1005	0.0812183	0.622384	0
T.Te.25vsB.Te.25	AWRI1432	-0.450306	11.5688	3.39724	0.0681638	0.622384	0
T.Te.25vsB.Te.25	AWRI1436	-0.44103	12.4927	0.941845	0.334075	0.726613	0
T.Te.25vsB.Te.25	AWRI1482	-0.0533746	12.0822	0.0279277	0.867605	0.955463	0
T.Te.25vsB.Te.25	AWRI1483	0.272885	15.5295	0.846014	0.359818	0.728005	0
T.Te.25vsB.Te.25	AWRI1485	0.505668	13.5653	2.22744	0.138617	0.622384	0
T.Te.25vsB.Te.25	AWRI1486	-0.115266	13.1276	0.208862	0.648618	0.854996	0
T.Te.25vsB.Te.25	AWRI1487	0.234195	13.9378	0.728678	0.395281	0.78137	0
T.Te.25vsB.Te.25	AWRI1488	0.564711	14.6326	3.26143	0.07383	0.622384	0
T.Te.25vsB.Te.25	AWRI1490	0.060395	14.8963	0.0309052	0.860795	0.955463	0
T.Te.25vsB.Te.25	AWRI1491	-0.54705	9.82425	2.17913	0.142941	0.622384	0
T.Te.25vsB.Te.25	AWRI1493	-0.446382	12.6658	1.81817	0.180471	0.622384	0
T.Te.25vsB.Te.25	AWRI1497	-0.0363103	14.3015	0.0355553	0.850806	0.955463	0
T.Te.25vsB.Te.25	AWRI1502	0.317174	14.4267	0.624754	0.4311	0.78137	0
T.Te.25vsB.Te.25	AWRI1503	-0.187589	12.8806	0.307886	0.580176	0.831029	0
T.Te.25vsB.Te.25	AWRI1504	0.298278	14.8672	0.884943	0.349039	0.728005	0
T.Te.25vsB.Te.25	AWRI1505	0.0228337	10.7355	0.00849511	0.926742	0.981684	0
T.Te.25vsB.Te.25	AWRI1537	0.448293	12.8057	1.97613	0.16279	0.622384	0
T.Te.25vsB.Te.25	AWRI1638	0.485501	8.71814	1.93789	0.166878	0.622384	0
T.Te.25vsB.Te.25	AWRI1686	0.474621	7.53825	0.688438	0.408613	0.78137	0
T.Te.25vsB.Te.25	AWRI1688	-0.245404	10.8188	0.875265	0.351677	0.728005	0
T.Te.25vsB.Te.25	AWRI1706	0.0775397	15.0309	0.0787674	0.779534	0.934645	0
T.Te.25vsB.Te.25	AWRI1709	-0.410052	10.9826	2.80434	0.0970252	0.622384	0
T.Te.25vsB.Te.25	AWRI1712	0.0966114	15.6016	0.140724	0.708329	0.91977	0
T.Te.25vsB.Te.25	AWRI1716	-0.158403	8.41428	0.247524	0.619878	0.831029	0
T.Te.25vsB.Te.25	AWRI1722	-0.223007	11.3098	0.341158	0.560432	0.831029	0
T.Te.25vsB.Te.25	AWRI1729	-0.207751	13.3703	0.566262	0.453454	0.78901	0
T.Te.25vsB.Te.25	AWRI1736	0.0112325	10.2771	0.00222754	0.962447	0.981684	0
T.Te.25vsB.Te.25	AWRI1742	-0.522368	12.1295	2.36574	0.127073	0.622384	0
T.Te.25vsB.Te.25	AWRI1756	0.111966	14.3646	0.291132	0.590653	0.831029	0
T.Te.25vsB.Te.25	AWRI1757	-0.487844	11.7459	1.34916	0.248108	0.672151	0
T.Te.25vsB.Te.25	AWRI1758	0.158529	14.4318	0.11844	0.731433	0.925182	0
T.Te.25vsB.Te.25	AWRI1759	0.0351186	9.49976	0.0183136	0.892615	0.970719	0
T.Te.25vsB.Te.25	AWRI1760	-0.50717	12.1428	1.83186	0.178853	0.622384	0
T.Te.25vsB.Te.25	AWRI1776	0.0610853	9.8793	0.078084	0.780468	0.934645	0
T.Te.25vsB.Te.25	AWRI1778	-0.601524	13.3671	2.375	0.126355	0.622384	0
T.Te.25vsB.Te.25	AWRI1781	-0.346053	13.099	1.30712	0.255552	0.672151	0
T.Te.25vsB.Te.25	AWRI1795	0.219996	15.1434	0.533466	0.466801	0.793088	0
T.Te.25vsB.Te.25	AWRI1796	0.0524066	14.1372	0.0358215	0.850255	0.955463	0
T.Te.25vsB.Te.25	AWRI1833	0.0204546	9.21976	0.00616866	0.937549	0.981684	0
T.Te.25vsB.Te.25	AWRI1910	0.386934	13.4165	0.599931	0.440377	0.781894	0
T.Te.25vsB.Te.25	AWRI1918	-0.333165	10.3045	1.2619	0.263888	0.672151	0
T.Te.25vsB.Te.25	AWRI2013	-0.44291	10.3481	2.65686	0.10614	0.622384	0
T.Te.25vsB.Te.25	AWRI2077	0.408841	6.4263	1.04235	0.309652	0.726613	0
T.Te.25vsB.Te.25	AWRI2078	0.348534	14.6202	1.74334	0.189625	0.622384	0
T.Te.25vsB.Te.25	AWRI2079	-0.200402	10.4055	0.516327	0.47403	0.793088	0
T.Te.25vsB.Te.25	AWRI2260	0.1681	14.2114	0.256435	0.613656	0.831029	0
T.Te.25vsB.Te.25	AWRI2308	0.25071	13.3661	0.992129	0.321543	0.726613	0
T.Te.25vsB.Te.25	AWRI2776	0.112924	14.5511	0.116307	0.733765	0.925182	0
T.Te.25vsB.Te.25	AWRI2851	0.476408	13.1416	2.16219	0.144473	0.622384	0
T.Te.25vsB.Te.25	AWRI2852	-0.513212	11.382	2.09271	0.151021	0.622384	0
T.Te.25vsB.Te.25	AWRI2858	0.051435	14.3654	0.0441081	0.834065	0.955463	0
T.Te.25vsB.Te.25	AWRI2861	0.946465	12.8786	3.94508	0.0496628	0.622384	0
T.Te.25vsB.Te.25	AWRI2863	0.524448	14.0561	0.954168	0.330947	0.726613	0
T.Te.25vsB.Te.25	AWRI2866	-0.495672	10.5601	1.39402	0.240445	0.672151	0
T.Te.25vsB.Te.25	AWRI2867	0.307988	12.6371	1.71562	0.193154	0.622384	0
T.Te.25vsB.Te.25	AWRI2874	-0.644285	12.3305	2.3088	0.131704	0.622384	0
T.Te.25vsB.Te.25	AWRI2878	0.195374	13.464	0.286919	0.593349	0.831029	0
T.Te.25vsB.Te.25	AWRI2880	0.214563	14.4136	0.358257	0.550783	0.831029	0
T.Te.25vsB.Te.25	AWRI2881	-0.579074	12.9519	3.58704	0.0610205	0.622384	0
T.Te.25vsB.Te.25	AWRI2910	0.133392	14.7454	0.313432	0.57679	0.831029	0
T.Te.25vsB.Te.25	AWRI2913	-0.602909	12.4338	1.95581	0.164963	0.622384	0
T.Te.25vsB.Te.25	AWRI2914	0.449132	13.8999	1.46506	0.228883	0.672151	0
T.Te.50vsB.Te.50	AWRI81	-0.102907	10.37	0.149696	0.69962	0.978338	0
T.Te.50vsB.Te.50	AWRI170	-0.0199314	11.2077	0.00359865	0.95228	0.978338	0
T.Te.50vsB.Te.50	AWRI213	-0.10383	9.45006	0.0414191	0.839132	0.978338	0
T.Te.50vsB.Te.50	AWRI228	0.175115	15.2435	0.43837	0.50938	0.978338	0
T.Te.50vsB.Te.50	AWRI266	-0.0437592	11.2257	0.0079494	0.929128	0.978338	0
T.Te.50vsB.Te.50	AWRI722	-0.283803	12.152	1.17027	0.281857	0.978338	0
T.Te.50vsB.Te.50	AWRI724	0.0395418	11.4184	0.00822494	0.927914	0.978338	0
T.Te.50vsB.Te.50	AWRI735	0.338824	14.0363	1.3095	0.255122	0.978338	0
T.Te.50vsB.Te.50	AWRI740	-0.121251	11.0619	0.255929	0.614005	0.978338	0
T.Te.50vsB.Te.50	AWRI763	-0.29992	12.4507	0.775835	0.380456	0.978338	0
T.Te.50vsB.Te.50	AWRI767	0.20612	5.13124	0.114814	0.735414	0.978338	0
T.Te.50vsB.Te.50	AWRI778	-0.0541482	12.365	0.0275146	0.868578	0.978338	0
T.Te.50vsB.Te.50	AWRI796	-0.41613	16.3723	1.33513	0.250566	0.978338	0
T.Te.50vsB.Te.50	AWRI833	-0.0733682	10.47	0.0336514	0.854811	0.978338	0
T.Te.50vsB.Te.50	AWRI838	-0.088479	13.1107	0.0748988	0.784878	0.978338	0
T.Te.50vsB.Te.50	AWRI896	-0.0409874	12.6499	0.00928987	0.923403	0.978338	0
T.Te.50vsB.Te.50	AWRI934	-0.172369	9.32151	0.269566	0.60473	0.978338	0
T.Te.50vsB.Te.50	AWRI935	0.236365	10.2642	0.284793	0.594726	0.978338	0
T.Te.50vsB.Te.50	AWRI947	0.0885832	13.5261	0.0571132	0.811591	0.978338	0
T.Te.50vsB.Te.50	AWRI1001	0.0893716	15.1533	0.0812936	0.776121	0.978338	0
T.Te.50vsB.Te.50	AWRI1017	-0.0590666	12.7788	0.0378238	0.846178	0.978338	0
T.Te.50vsB.Te.50	AWRI1077	0.112921	5.77288	0.0445194	0.833304	0.978338	0
T.Te.50vsB.Te.50	AWRI1082	0.203937	14.5439	0.256418	0.613673	0.978338	0
T.Te.50vsB.Te.50	AWRI1427	-0.0929954	10.78	0.027464	0.8687	0.978338	0
T.Te.50vsB.Te.50	AWRI1429	-0.0969993	13.2536	0.0795856	0.778422	0.978338	0
T.Te.50vsB.Te.50	AWRI1432	-0.076222	11.5688	0.0928135	0.86605	0.978338	0
T.Te.50vsB.Te.50	AWRI1436	0.107064	12.4927	0.0546431	0.815636	0.978338	0
T.Te.50vsB.Te.50	AWRI1482	-0.380361	12.0822	1.32852	0.25172	0.978338	0
T.Te.50vsB.Te.50	AWRI1483	-0.0221465	15.5295	0.00565284	0.940212	0.978338	0
T.Te.50vsB.Te.50	AWRI1485	0.0464735	13.5653	0.0195713	0.889013	0.978338	0
T.Te.50vsB.Te.50	AWRI1486	0.12791	13.1276	0.259798	0.611343	0.978338	0
T.Te.50vsB.Te.50	AWRI1487	0.0928545	13.9378	0.114814	0.735414	0.978338	0
T.Te.50vsB.Te.50	AWRI1488	-0.0549625	14.6326	0.0320488	0.85827	0.978338	0
T.Te.50vsB.Te.50	AWRI1490	-0.447278	14.8963	1.67445	0.198543	0.978338	0
T.Te.50vsB.Te.50	AWRI1491	-0.250583	9.82425	0.41565	0.520548	0.978338	0
T.Te.50vsB.Te.50	AWRI1493	-0.042133	12.6658	0.0160401	0.899463	0.978338	0
T.Te.50vsB.Te.50	AWRI1497	0.239691	14.3015	1.56124	0.214299	0.978338	0
T.Te.50vsB.Te.50	AWRI1502	-0.329139	14.4267	0.68359	0.410263	0.978338	0
T.Te.50vsB.Te.50	AWRI1503	0.0340653	12.8806	0.0102301	0.919632	0.978338	0
T.Te.50vsB.Te.50	AWRI1504	0.140214	14.8672	0.199131	0.656354	0.978338	0
T.Te.50vsB.Te.50	AWRI1505	0.18986	10.7355	0.628268	0.429802	0.978338	0
T.Te.50vsB.Te.50	AWRI1537	0.0895097	12.8057	0.0820935	0.775052	0.978338	0
T.Te.50vsB.Te.50	AWRI1638	0.298835	8.71814	0.751144	0.388116	0.978338	0
T.Te.50vsB.Te.50	AWRI1686	0.315793	7.53825	0.310552	0.57855	0.978338	0
T.Te.50vsB.Te.50	AWRI1688	-0.291523	10.8188	1.16334	0.283278	0.978338	0
T.Te.50vsB.Te.50	AWRI1706	0.0752587	15.0309	0.0740437	0.786079	0.978338	0
T.Te.50vsB.Te.50	AWRI1709	-0.204542	10.9826	0.646366	0.423255	0.978338	0
T.Te.50vsB.Te.50	AWRI1712	-0.0157876	15.6016	0.00375267	0.951271	0.978338	0
T.Te.50vsB.Te.50	AWRI1716	-0.313664	8.41428	0.883592	0.349406	0.978338	0
T.Te.50vsB.Te.50	AWRI1722	0.00095878	11.3098	6.06198e-06	0.99804	0.99804	0
T.Te.50vsB.Te.50	AWRI1729	-0.2381	13.3703	0.733517	0.393722	0.978338	0
T.Te.50vsB.Te.50	AWRI1736	-0.0840079	10.2771	0.124078	0.725369	0.978338	0
T.Te.50vsB.Te.50	AWRI1742	0.119494	12.1295	0.122522	0.727025	0.978338	0
T.Te.50vsB.Te.50	AWRI1756	0.0838884	14.3646	0.162486	0.687708	0.978338	0
T.Te.50vsB.Te.50	AWRI1757	-0.199723	11.7459	0.221564	0.638845	0.978338	0
T.Te.50vsB.Te.50	AWRI1758	0.0618982	14.4318	0.0183617	0.892477	0.978338	0
T.Te.50vsB.Te.50	AWRI1759	-0.157392	9.49976	0.348598	0.556193	0.978338	0
T.Te.50vsB.Te.50	AWRI1760	-0.0421871	12.1428	0.012308	0.911877	0.978338	0
T.Te.50vsB.Te.50	AWRI1776	-0.00743317	9.8793	0.00114174	0.97311	0.984425	0
T.Te.50vsB.Te.50	AWRI1778	-0.0431382	13.3671	0.0120023	0.912975	0.978338	0
T.Te.50vsB.Te.50	AWRI1781	-0.0968046	13.099	0.10001	0.752453	0.978338	0
T.Te.50vsB.Te.50	AWRI1795	0.102151	15.1434	0.117158	0.732831	0.978338	0
T.Te.50vsB.Te.50	AWRI1796	0.118234	14.1372	0.186396	0.66683	0.978338	0
T.Te.50vsB.Te.50	AWRI1833	-0.157669	9.21976	0.351822	0.554376	0.978338	0
T.Te.50vsB.Te.50	AWRI1910	0.0820803	13.4165	0.0279508	0.867552	0.978338	0
T.Te.50vsB.Te.50	AWRI1918	-0.117442	10.3045	0.148716	0.700556	0.978338	0
T.Te.50vsB.Te.50	AWRI2013	-0.185632	10.3481	0.443805	0.506772	0.978338	0
T.Te.50vsB.Te.50	AWRI2077	0.166531	6.4263	0.171874	0.679309	0.978338	0
T.Te.50vsB.Te.50	AWRI2078	0.268705	14.6202	1.03933	0.310351	0.978338	0
T.Te.50vsB.Te.50	AWRI2079	-0.209324	10.4055	0.516093	0.47413	0.978338	0
T.Te.50vsB.Te.50	AWRI2260	0.275892	14.2114	0.710178	0.401325	0.978338	0
T.Te.50vsB.Te.50	AWRI2308	0.0224668	13.3661	0.00779237	0.929829	0.978338	0
T.Te.50vsB.Te.50	AWRI2776	0.266516	14.5511	0.659796	0.418494	0.978338	0
T.Te.50vsB.Te.50	AWRI2851	0.0918159	13.1416	0.0849374	0.771297	0.978338	0
T.Te.50vsB.Te.50	AWRI2852	-0.0203791	11.382	0.00315446	0.955319	0.978338	0
T.Te.50vsB.Te.50	AWRI2858	0.243273	14.3654	0.989749	0.322121	0.978338	0
T.Te.50vsB.Te.50	AWRI2861	-0.116388	12.8786	0.0674585	0.795592	0.978338	0
T.Te.50vsB.Te.50	AWRI2863	-0.235967	14.0561	0.19418	0.660383	0.978338	0
T.Te.50vsB.Te.50	AWRI2866	0.031576	10.5601	0.00544096	0.941342	0.978338	0
T.Te.50vsB.Te.50	AWRI2867	0.0287562	12.6371	0.0154456	0.901334	0.978338	0
T.Te.50vsB.Te.50	AWRI2874	-0.0237752	12.3305	0.00308025	0.955848	0.978338	0
T.Te.50vsB.Te.50	AWRI2878	0.0357267	13.464	0.00998208	0.920609	0.978338	0
T.Te.50vsB.Te.50	AWRI2880	-0.406378	14.4136	1.29103	0.258482	0.978338	0
T.Te.50vsB.Te.50	AWRI2881	-0.268892	12.9519	0.774617	0.380829	0.978338	0
T.Te.50vsB.Te.50	AWRI2910	0.0890088	14.7454	0.142343	0.706735	0.978338	0
T.Te.50vsB.Te.50	AWRI2913	0.0346344	12.4338	0.00635207	0.93663	0.978338	0
T.Te.50vsB.Te.50	AWRI2914	0.0306435	13.8999	0.00684578	0.934219	0.978338	0
T.Te.75vsB.Te.75	AWRI81	-0.237729	10.37	0.963282	0.328647	0.873938	0
T.Te.75vsB.Te.75	AWRI170	-0.263063	11.2077	0.667706	0.415727	0.904207	0
T.Te.75vsB.Te.75	AWRI213	-0.835796	9.45006	3.35693	0.0698092	0.871837	0
T.Te.75vsB.Te.75	AWRI228	-0.0884915	15.2435	0.113217	0.737192	0.914726	0
T.Te.75vsB.Te.75	AWRI266	-0.515814	11.2257	1.18643	0.27859	0.873938	0
T.Te.75vsB.Te.75	AWRI722	-0.191455	12.152	0.598043	0.441086	0.913679	0
T.Te.75vsB.Te.75	AWRI724	-0.371087	11.4184	0.763806	0.384171	0.897555	0
T.Te.75vsB.Te.75	AWRI735	0.376175	14.0363	1.6284	0.204777	0.871837	0
T.Te.75vsB.Te.75	AWRI740	-0.18595	11.0619	0.698026	0.40537	0.904207	0
T.Te.75vsB.Te.75	AWRI763	0.177217	12.4507	0.301826	0.583922	0.914726	0
T.Te.75vsB.Te.75	AWRI767	0.481961	5.13124	0.744903	0.390088	0.897555	0
T.Te.75vsB.Te.75	AWRI778	-0.135297	12.365	0.184136	0.668734	0.914726	0
T.Te.75vsB.Te.75	AWRI796	0.12623	16.3723	0.124965	0.724433	0.914726	0
T.Te.75vsB.Te.75	AWRI833	-0.534392	10.47	1.97332	0.163101	0.871837	0
T.Te.75vsB.Te.75	AWRI838	0.116195	13.1107	0.137527	0.711509	0.914726	0
T.Te.75vsB.Te.75	AWRI896	-0.532149	12.6499	1.62383	0.205424	0.871837	0
T.Te.75vsB.Te.75	AWRI934	-0.0462174	9.32151	0.0244393	0.876077	0.981118	0
T.Te.75vsB.Te.75	AWRI935	0.271066	10.2642	0.398778	0.529119	0.914726	0
T.Te.75vsB.Te.75	AWRI947	-0.0978672	13.5261	0.0728741	0.787734	0.938807	0
T.Te.75vsB.Te.75	AWRI1001	0.383984	15.1533	1.51725	0.220825	0.871837	0
T.Te.75vsB.Te.75	AWRI1017	-0.0966216	12.7788	0.111033	0.739644	0.914726	0
T.Te.75vsB.Te.75	AWRI1077	0.266372	5.77288	0.301409	0.584181	0.914726	0
T.Te.75vsB.Te.75	AWRI1082	0.516711	14.5439	1.68401	0.197288	0.871837	0
T.Te.75vsB.Te.75	AWRI1427	-0.213716	10.78	0.155881	0.693793	0.914726	0
T.Te.75vsB.Te.75	AWRI1429	0.190626	13.2536	0.334425	0.56432	0.914726	0
T.Te.75vsB.Te.75	AWRI1432	0.00634517	11.5688	0.000701658	0.978918	0.981118	0
T.Te.75vsB.Te.75	AWRI1436	-0.108005	12.4927	0.0571043	0.811607	0.943991	0
T.Te.75vsB.Te.75	AWRI1482	-0.487557	12.0822	2.45883	0.119915	0.871837	0
T.Te.75vsB.Te.75	AWRI1483	0.0136739	15.5295	0.00218845	0.962778	0.981118	0
T.Te.75vsB.Te.75	AWRI1485	-0.0225315	13.5653	0.00481574	0.944809	0.981118	0
T.Te.75vsB.Te.75	AWRI1486	-0.0058499	13.1276	0.000562834	0.981118	0.981118	0
T.Te.75vsB.Te.75	AWRI1487	-0.0916215	13.9378	0.115192	0.734996	0.914726	0
T.Te.75vsB.Te.75	AWRI1488	-0.273774	14.6326	0.823231	0.366342	0.897555	0
T.Te.75vsB.Te.75	AWRI1490	-0.127736	14.8963	0.140767	0.708287	0.914726	0
T.Te.75vsB.Te.75	AWRI1491	-0.438565	9.82425	1.48329	0.226041	0.871837	0
T.Te.75vsB.Te.75	AWRI1493	0.100098	12.6658	0.0939462	0.759834	0.918133	0
T.Te.75vsB.Te.75	AWRI1497	0.0616816	14.3015	0.105054	0.746501	0.914726	0
T.Te.75vsB.Te.75	AWRI1502	0.254397	14.4267	0.426219	0.515303	0.914726	0
T.Te.75vsB.Te.75	AWRI1503	0.536953	12.8806	2.61435	0.108941	0.871837	0
T.Te.75vsB.Te.75	AWRI1504	0.403898	14.8672	1.66903	0.199262	0.871837	0
T.Te.75vsB.Te.75	AWRI1505	0.116051	10.7355	0.262099	0.609771	0.914726	0
T.Te.75vsB.Te.75	AWRI1537	0.159912	12.8057	0.274772	0.601268	0.914726	0
T.Te.75vsB.Te.75	AWRI1638	0.382116	8.71814	1.45493	0.230486	0.871837	0
T.Te.75vsB.Te.75	AWRI1686	0.258689	7.53825	0.250085	0.618081	0.914726	0
T.Te.75vsB.Te.75	AWRI1688	-0.35171	10.8188	1.91038	0.169893	0.871837	0
T.Te.75vsB.Te.75	AWRI1706	-0.0397236	15.0309	0.0209702	0.885141	0.981118	0
T.Te.75vsB.Te.75	AWRI1709	-0.18758	10.9826	0.616768	0.434043	0.913679	0
T.Te.75vsB.Te.75	AWRI1712	-0.141611	15.6016	0.306265	0.581173	0.914726	0
T.Te.75vsB.Te.75	AWRI1716	-0.385565	8.41428	1.6653	0.199761	0.871837	0
T.Te.75vsB.Te.75	AWRI1722	-0.661858	11.3098	3.21407	0.0759281	0.871837	0
T.Te.75vsB.Te.75	AWRI1729	-0.0640584	13.3703	0.055765	0.813785	0.943991	0
T.Te.75vsB.Te.75	AWRI1736	0.0903476	10.2771	0.165765	0.684743	0.914726	0
T.Te.75vsB.Te.75	AWRI1742	0.0341514	12.1295	0.0104768	0.918672	0.981118	0
T.Te.75vsB.Te.75	AWRI1756	-0.00521724	14.3646	0.000643162	0.979816	0.981118	0
T.Te.75vsB.Te.75	AWRI1757	-0.604136	11.7459	2.11066	0.149313	0.871837	0
T.Te.75vsB.Te.75	AWRI1758	0.429688	14.4318	0.904966	0.343679	0.879413	0
T.Te.75vsB.Te.75	AWRI1759	-0.238515	9.49976	0.959431	0.329611	0.873938	0
T.Te.75vsB.Te.75	AWRI1760	-0.42982	12.1428	1.34281	0.249202	0.873938	0
T.Te.75vsB.Te.75	AWRI1776	-0.345085	9.8793	2.88983	0.09214	0.871837	0
T.Te.75vsB.Te.75	AWRI1778	-0.517519	13.3671	1.78166	0.184886	0.871837	0
T.Te.75vsB.Te.75	AWRI1781	-0.386001	13.099	1.67006	0.199125	0.871837	0
T.Te.75vsB.Te.75	AWRI1795	0.338794	15.1434	1.30562	0.255821	0.873938	0
T.Te.75vsB.Te.75	AWRI1796	0.294633	14.1372	1.18235	0.279401	0.873938	0
T.Te.75vsB.Te.75	AWRI1833	-0.307854	9.21976	1.61354	0.20684	0.871837	0
T.Te.75vsB.Te.75	AWRI1910	0.687993	13.4165	2.02449	0.1578	0.871837	0
T.Te.75vsB.Te.75	AWRI1918	-0.275335	10.3045	0.951957	0.331494	0.873938	0
T.Te.75vsB.Te.75	AWRI2013	-0.257852	10.3481	0.996518	0.32048	0.873938	0
T.Te.75vsB.Te.75	AWRI2077	0.495798	6.4263	1.81306	0.18108	0.871837	0
T.Te.75vsB.Te.75	AWRI2078	-0.0388122	14.6202	0.0223665	0.881407	0.981118	0
T.Te.75vsB.Te.75	AWRI2079	-0.270829	10.4055	1.04254	0.309608	0.873938	0
T.Te.75vsB.Te.75	AWRI2260	0.168563	14.2114	0.270132	0.604352	0.914726	0
T.Te.75vsB.Te.75	AWRI2308	-0.123145	13.3661	0.245915	0.621016	0.914726	0
T.Te.75vsB.Te.75	AWRI2776	0.171741	14.5511	0.277523	0.599455	0.914726	0
T.Te.75vsB.Te.75	AWRI2851	0.0292344	13.1416	0.00899862	0.924608	0.981118	0
T.Te.75vsB.Te.75	AWRI2852	-0.359682	11.382	1.05495	0.306761	0.873938	0
T.Te.75vsB.Te.75	AWRI2858	-0.00716424	14.3654	0.000873016	0.976485	0.981118	0
T.Te.75vsB.Te.75	AWRI2861	0.306756	12.8786	0.51059	0.476498	0.914726	0
T.Te.75vsB.Te.75	AWRI2863	0.224399	14.0561	0.190845	0.663128	0.914726	0
T.Te.75vsB.Te.75	AWRI2866	-0.292173	10.5601	0.508285	0.477493	0.914726	0
T.Te.75vsB.Te.75	AWRI2867	0.194858	12.6371	0.738781	0.392036	0.897555	0
T.Te.75vsB.Te.75	AWRI2874	-0.553486	12.3305	1.73512	0.190679	0.871837	0
T.Te.75vsB.Te.75	AWRI2878	0.166406	13.464	0.229113	0.63319	0.914726	0
T.Te.75vsB.Te.75	AWRI2880	0.245606	14.4136	0.491639	0.48477	0.914726	0
T.Te.75vsB.Te.75	AWRI2881	0.187495	12.9519	0.399862	0.528553	0.914726	0
T.Te.75vsB.Te.75	AWRI2910	0.343869	14.7454	2.15166	0.145444	0.871837	0
T.Te.75vsB.Te.75	AWRI2913	-0.281066	12.4338	0.434647	0.511187	0.914726	0
T.Te.75vsB.Te.75	AWRI2914	0.0403833	13.8999	0.0123887	0.91159	0.981118	0
T.Te.100vsB.Te.100	AWRI81	-0.00579827	10.37	0.00057449	0.980924	0.997194	0
T.Te.100vsB.Te.100	AWRI170	0.0256876	11.2077	0.00637922	0.936495	0.997194	0
T.Te.100vsB.Te.100	AWRI213	-0.182027	9.45006	0.162056	0.688105	0.997194	0
T.Te.100vsB.Te.100	AWRI228	0.076743	15.2435	0.0851622	0.771003	0.997194	0
T.Te.100vsB.Te.100	AWRI266	-0.033586	11.2257	0.00505852	0.943437	0.997194	0
T.Te.100vsB.Te.100	AWRI722	-0.271087	12.152	1.19993	0.275874	0.997194	0
T.Te.100vsB.Te.100	AWRI724	-0.117421	11.4184	0.0766891	0.78239	0.997194	0
T.Te.100vsB.Te.100	AWRI735	-0.150239	14.0363	0.260301	0.610999	0.997194	0
T.Te.100vsB.Te.100	AWRI740	-0.138393	11.0619	0.387523	0.534972	0.997194	0
T.Te.100vsB.Te.100	AWRI763	-0.12827	12.4507	0.158275	0.691568	0.997194	0
T.Te.100vsB.Te.100	AWRI767	0.461591	5.13124	0.696685	0.40582	0.997194	0
T.Te.100vsB.Te.100	AWRI778	-0.06655	12.365	0.0445926	0.83317	0.997194	0
T.Te.100vsB.Te.100	AWRI796	-0.11513	16.3723	0.10396	0.747781	0.997194	0
T.Te.100vsB.Te.100	AWRI833	-0.173386	10.47	0.209023	0.648496	0.997194	0
T.Te.100vsB.Te.100	AWRI838	-0.0109699	13.1107	0.00122628	0.972133	0.997194	0
T.Te.100vsB.Te.100	AWRI896	-0.0110141	12.6499	0.000699713	0.978948	0.997194	0
T.Te.100vsB.Te.100	AWRI934	0.183247	9.32151	0.3835	0.537095	0.997194	0
T.Te.100vsB.Te.100	AWRI935	0.247126	10.2642	0.33135	0.56612	0.997194	0
T.Te.100vsB.Te.100	AWRI947	-0.219045	13.5261	0.364772	0.547189	0.997194	0
T.Te.100vsB.Te.100	AWRI1001	-0.0900294	15.1533	0.0836278	0.773018	0.997194	0
T.Te.100vsB.Te.100	AWRI1017	-0.13255	12.7788	0.209263	0.648303	0.997194	0
T.Te.100vsB.Te.100	AWRI1077	0.486488	5.77288	1.01224	0.31671	0.997194	0
T.Te.100vsB.Te.100	AWRI1082	0.223771	14.5439	0.317111	0.574572	0.997194	0
T.Te.100vsB.Te.100	AWRI1427	-0.0230658	10.78	0.00181875	0.966066	0.997194	0
T.Te.100vsB.Te.100	AWRI1429	-0.125403	13.2536	0.144794	0.70434	0.997194	0
T.Te.100vsB.Te.100	AWRI1432	-0.0134056	11.5688	0.00313307	0.95547	0.997194	0
T.Te.100vsB.Te.100	AWRI1436	-0.117062	12.4927	0.0670767	0.796158	0.997194	0
T.Te.100vsB.Te.100	AWRI1482	0.0257302	12.0822	0.00689097	0.934002	0.997194	0
T.Te.100vsB.Te.100	AWRI1483	-0.0585326	15.5295	0.0401	0.841678	0.997194	0
T.Te.100vsB.Te.100	AWRI1485	-0.0703058	13.5653	0.046899	0.828976	0.997194	0
T.Te.100vsB.Te.100	AWRI1486	0.0605126	13.1276	0.0602076	0.806653	0.997194	0
T.Te.100vsB.Te.100	AWRI1487	0.0482557	13.9378	0.0319582	0.858468	0.997194	0
T.Te.100vsB.Te.100	AWRI1488	0.213382	14.6326	0.500532	0.480854	0.997194	0
T.Te.100vsB.Te.100	AWRI1490	-0.33862	14.8963	0.987396	0.322696	0.997194	0
T.Te.100vsB.Te.100	AWRI1491	-0.0037122	9.82425	0.000106892	0.991771	0.997194	0
T.Te.100vsB.Te.100	AWRI1493	-0.109357	12.6658	0.112146	0.738391	0.997194	0
T.Te.100vsB.Te.100	AWRI1497	0.0691284	14.3015	0.131943	0.717165	0.997194	0
T.Te.100vsB.Te.100	AWRI1502	-0.0252803	14.4267	0.00421506	0.948361	0.997194	0
T.Te.100vsB.Te.100	AWRI1503	0.121164	12.8806	0.133793	0.715277	0.997194	0
T.Te.100vsB.Te.100	AWRI1504	-0.0298503	14.8672	0.00914397	0.924004	0.997194	0
T.Te.100vsB.Te.100	AWRI1505	0.10181	10.7355	0.201558	0.654404	0.997194	0
T.Te.100vsB.Te.100	AWRI1537	0.0568948	12.8057	0.0347848	0.852412	0.997194	0
T.Te.100vsB.Te.100	AWRI1638	0.228093	8.71814	0.517611	0.473482	0.997194	0
T.Te.100vsB.Te.100	AWRI1686	0.191899	7.53825	0.138992	0.71005	0.997194	0
T.Te.100vsB.Te.100	AWRI1688	0.0959537	10.8188	0.142707	0.706377	0.997194	0
T.Te.100vsB.Te.100	AWRI1706	-0.0613687	15.0309	0.0500469	0.823422	0.997194	0
T.Te.100vsB.Te.100	AWRI1709	0.0192095	10.9826	0.0064787	0.936002	0.997194	0
T.Te.100vsB.Te.100	AWRI1712	-0.0242104	15.6016	0.00895594	0.924787	0.997194	0
T.Te.100vsB.Te.100	AWRI1716	0.0163759	8.41428	0.00302665	0.956232	0.997194	0
T.Te.100vsB.Te.100	AWRI1722	-0.0430397	11.3098	0.0137256	0.906963	0.997194	0
T.Te.100vsB.Te.100	AWRI1729	0.333262	13.3703	1.50669	0.222425	0.997194	0
T.Te.100vsB.Te.100	AWRI1736	0.0685154	10.2771	0.0952811	0.758187	0.997194	0
T.Te.100vsB.Te.100	AWRI1742	0.00117617	12.1295	1.24307e-05	0.997194	0.997194	0
T.Te.100vsB.Te.100	AWRI1756	0.00407454	14.3646	0.000392266	0.984236	0.997194	0
T.Te.100vsB.Te.100	AWRI1757	-0.428634	11.7459	1.0668	0.304086	0.997194	0
T.Te.100vsB.Te.100	AWRI1758	0.243326	14.4318	0.290919	0.590795	0.997194	0
T.Te.100vsB.Te.100	AWRI1759	-0.081089	9.49976	0.111547	0.739064	0.997194	0
T.Te.100vsB.Te.100	AWRI1760	-0.0474131	12.1428	0.0164039	0.898336	0.997194	0
T.Te.100vsB.Te.100	AWRI1776	0.101683	9.8793	0.252413	0.616447	0.997194	0
T.Te.100vsB.Te.100	AWRI1778	-0.0839183	13.3671	0.0471034	0.828611	0.997194	0
T.Te.100vsB.Te.100	AWRI1781	0.215102	13.099	0.519907	0.472505	0.997194	0
T.Te.100vsB.Te.100	AWRI1795	-0.122444	15.1434	0.170863	0.6802	0.997194	0
T.Te.100vsB.Te.100	AWRI1796	-0.0787194	14.1372	0.0845235	0.771839	0.997194	0
T.Te.100vsB.Te.100	AWRI1833	-0.0742005	9.21976	0.0940904	0.759656	0.997194	0
T.Te.100vsB.Te.100	AWRI1910	0.204537	13.4165	0.180309	0.671993	0.997194	0
T.Te.100vsB.Te.100	AWRI1918	0.0152117	10.3045	0.0029108	0.996687	0.997194	0
T.Te.100vsB.Te.100	AWRI2013	0.0242631	10.3481	0.00883991	0.925274	0.997194	0
T.Te.100vsB.Te.100	AWRI2077	0.368904	6.4263	1.06059	0.305478	0.997194	0
T.Te.100vsB.Te.100	AWRI2078	0.0378632	14.6202	0.0212871	0.884283	0.997194	0
T.Te.100vsB.Te.100	AWRI2079	0.0979331	10.4055	0.136932	0.712106	0.997194	0
T.Te.100vsB.Te.100	AWRI2260	-0.0789108	14.2114	0.0592267	0.808203	0.997194	0
T.Te.100vsB.Te.100	AWRI2308	-0.0349703	13.3661	0.0198515	0.888226	0.997194	0
T.Te.100vsB.Te.100	AWRI2776	-0.152164	14.5511	0.217868	0.641649	0.997194	0
T.Te.100vsB.Te.100	AWRI2851	0.0810421	13.1416	0.0691338	0.793124	0.997194	0
T.Te.100vsB.Te.100	AWRI2852	-0.161492	11.382	0.213302	0.64516	0.997194	0
T.Te.100vsB.Te.100	AWRI2858	-0.0130347	14.3654	0.00288988	0.957232	0.997194	0
T.Te.100vsB.Te.100	AWRI2861	0.129727	12.8786	0.0914391	0.762965	0.997194	0
T.Te.100vsB.Te.100	AWRI2863	-0.0696862	14.0561	0.0184226	0.892299	0.997194	0
T.Te.100vsB.Te.100	AWRI2866	0.147143	10.5601	0.129126	0.720075	0.997194	0
T.Te.100vsB.Te.100	AWRI2867	0.0738264	12.6371	0.10612	0.745262	0.997194	0
T.Te.100vsB.Te.100	AWRI2874	0.0357637	12.3305	0.00729117	0.932118	0.997194	0
T.Te.100vsB.Te.100	AWRI2878	-0.239133	13.464	0.472721	0.493274	0.997194	0
T.Te.100vsB.Te.100	AWRI2880	-0.195762	14.4136	0.312624	0.577282	0.997194	0
T.Te.100vsB.Te.100	AWRI2881	-0.145296	12.9519	0.240288	0.625034	0.997194	0
T.Te.100vsB.Te.100	AWRI2910	0.0517874	14.7454	0.0489073	0.825411	0.997194	0
T.Te.100vsB.Te.100	AWRI2913	0.0271731	12.4338	0.00406964	0.949258	0.997194	0
T.Te.100vsB.Te.100	AWRI2914	0.0268504	13.8999	0.00547547	0.941156	0.997194	0
